# Supplementary material for: Quick model-based viscoelastic clot strength predictions from blood protein concentrations for cybermedical coagulation control
Source: Nat Commun. 2024 Jan 5;15:314. doi: 10.1038/s41467-023-44231-w (PMC10770315; doi:10.1038/s41467-023-44231-w)
Supplement: Supplementary file 4 — Source Data [file 41467_2023_44231_MOESM4_ESM.xlsx]

## Sheet: Figure 2a
Figure 2a	X-axis is the time in minutes and y-axis is the amplitude in mm of the clotting of whole blood trauma patient samples
Trauma Sample 1				Trauma Sample 2
Time [min]	Amp. [mm]			Time [min]	Amp. [mm]
0	0.25			0	0.25
0.0833333	0.25			0.0833333	0.25
0.166667	0.25			0.166667	0.25
0.25	0.25			0.25	0.25
0.333333	0.25			0.333333	0.25
0.416667	0.25			0.416667	0.25
0.5	0.25			0.5	0.25
0.583333	0.25			0.583333	0.25
0.666667	0.25			0.666667	0.25
0.75	0.25			0.75	0.25
0.833333	0.25			0.833333	0.25
0.916667	0.25			0.916667	0.25
1	0.25			1	0.25
1.08333	0.25			1.08333	0.25
1.16667	0.25			1.16667	0.25
1.25	0.25			1.25	0.25
1.33333	0.25			1.33333	0.25
1.41667	0.25			1.41667	0.25
1.5	0.25			1.5	0.25
1.58333	0.25			1.58333	0.25
1.66667	0.25			1.66667	0.25
1.75	0.25			1.75	0.25
1.83333	0.25			1.83333	0.25
1.91667	0.25			1.91667	0.25
2	0.25			2	0.25
2.08333	0.25			2.08333	0.25
2.16667	0.25			2.16667	0.25
2.25	0.25			2.25	0.25
2.33333	0.25			2.33333	0.4375
2.41667	0.25			2.41667	1.04688
2.5	0.25			2.5	1.75
2.58333	0.25			2.58333	2.5
2.66667	0.34375			2.66667	3.53125
2.75	0.625			2.75	4.79688
2.83333	1			2.83333	6.20312
2.91667	1.51562			2.91667	7.60938
3	2.26562			3	9.10938
3.08333	3.39062			3.08333	10.5625
3.16667	4.9375			3.16667	11.9688
3.25	6.85938			3.25	13.3281
3.33333	9.10938			3.33333	14.5938
3.41667	11.6406			3.41667	15.8125
3.5	14.3125			3.5	17.0312
3.58333	17.125			3.58333	18.2031
3.66667	19.8906			3.66667	19.3281
3.75	22.6562			3.75	20.3594
3.83333	25.4219			3.83333	21.3906
3.91667	28			3.91667	22.375
4	30.5312			4	23.3125
4.08333	33.0156			4.08333	24.1562
4.16667	35.3594			4.16667	25.0469
4.25	37.6094			4.25	25.9375
4.33333	39.7656			4.33333	26.7812
4.41667	41.8281			4.41667	27.625
4.5	43.8906			4.5	28.4219
4.58333	45.8125			4.58333	29.2656
4.66667	47.6406			4.66667	30.0625
4.75	49.375			4.75	30.8125
4.83333	51.1094			4.83333	31.6094
4.91667	52.75			4.91667	32.4062
5	54.3438			5	33.2031
5.08333	55.8906			5.08333	33.9531
5.16667	57.4375			5.16667	34.75
5.25	58.8906			5.25	35.5469
5.33333	60.2969			5.33333	36.25
5.41667	61.6094			5.41667	37
5.5	62.9219			5.5	37.6562
5.58333	64.1875			5.58333	38.3594
5.66667	65.4062			5.66667	39.1094
5.75	66.5781			5.75	39.8594
5.83333	67.75			5.83333	40.5625
5.91667	68.875			5.91667	41.2188
6	69.9531			6	41.875
6.08333	71.0312			6.08333	42.5312
6.16667	72.0625			6.16667	43.2344
6.25	73.0469			6.25	43.8906
6.33333	74.0312			6.33333	44.5469
6.41667	74.9219			6.41667	45.2031
6.5	75.8125			6.5	45.8125
6.58333	76.7031			6.58333	46.4688
6.66667	77.5938			6.66667	47.0781
6.75	78.3906			6.75	47.6875
6.83333	79.2344			6.83333	48.3438
6.91667	80.0781			6.91667	48.9531
7	80.8281			7	49.5156
7.08333	81.5781			7.08333	50.0781
7.16667	82.2812			7.16667	50.6406
7.25	83.0312			7.25	51.2969
7.33333	83.7812			7.33333	51.8594
7.41667	84.4844			7.41667	52.375
7.5	85.0938			7.5	52.9844
7.58333	85.75			7.58333	53.5938
7.66667	86.3594			7.66667	54.1094
7.75	86.9688			7.75	54.6719
7.83333	87.625			7.83333	55.1875
7.91667	88.2344			7.91667	55.7031
8	88.8438			8	56.2656
8.08333	89.4062			8.08333	56.8281
8.16667	89.9688			8.16667	57.3438
8.25	90.4844			8.25	57.8594
8.33333	90.9531			8.33333	58.375
8.41667	91.4688			8.41667	58.8438
8.5	91.9844			8.5	59.3125
8.58333	92.4531			8.58333	59.875
8.66667	92.9688			8.66667	60.3906
8.75	93.4375			8.75	60.8594
8.83333	93.9062			8.83333	61.3281
8.91667	94.3281			8.91667	61.7969
9	94.75			9	62.2656
9.08333	95.2656			9.08333	62.7344
9.16667	95.6875			9.16667	63.2031
9.25	96.1094			9.25	63.625
9.33333	96.4844			9.33333	64.0469
9.41667	96.9062			9.41667	64.4688
9.5	97.2812			9.5	64.9375
9.58333	97.7031			9.58333	65.3594
9.66667	98.0781			9.66667	65.7812
9.75	98.4531			9.75	66.1562
9.83333	98.7812			9.83333	66.5781
9.91667	99.2031			9.91667	67
10	99.5781			10	67.4219
10.0833	99.9062			10.0833	67.7969
10.1667	100.234			10.1667	68.2656
10.25	100.562			10.25	68.6875
10.3333	100.938			10.3333	69.0625
10.4167	101.266			10.4167	69.4375
10.5	101.547			10.5	69.8125
10.5833	101.875			10.5833	70.2344
10.6667	102.203			10.6667	70.6094
10.75	102.531			10.75	70.9844
10.8333	102.812			10.8333	71.4062
10.9167	103.094			10.9167	71.7344
11	103.375			11	72.0625
11.0833	103.656			11.0833	72.3906
11.1667	103.938			11.1667	72.7656
11.25	104.219			11.25	73.0938
11.3333	104.5			11.3333	73.5156
11.4167	104.781			11.4167	73.8438
11.5	105.016			11.5	74.1719
11.5833	105.297			11.5833	74.5
11.6667	105.578			11.6667	74.8281
11.75	105.812			11.75	75.2031
11.8333	106			11.8333	75.4844
11.9167	106.234			11.9167	75.7656
12	106.469			12	76.0938
12.0833	106.703			12.0833	76.4688
12.1667	106.984			12.1667	76.7969
12.25	107.266			12.25	77.125
12.3333	107.5			12.3333	77.4062
12.4167	107.688			12.4167	77.6875
12.5	107.875			12.5	77.9688
12.5833	108.109			12.5833	78.2969
12.6667	108.344			12.6667	78.5781
12.75	108.578			12.75	78.9062
12.8333	108.812			12.8333	79.2344
12.9167	109			12.9167	79.4688
13	109.234			13	79.7031
13.0833	109.422			13.0833	80.0312
13.1667	109.609			13.1667	80.3125
13.25	109.797			13.25	80.5938
13.3333	109.938			13.3333	80.8281
13.4167	110.172			13.4167	81.1094
13.5	110.406			13.5	81.3438
13.5833	110.594			13.5833	81.625
13.6667	110.781			13.6667	81.9062
13.75	110.969			13.75	82.2344
13.8333	111.156			13.8333	82.4688
13.9167	111.25			13.9167	82.7031
14	111.391			14	82.8906
14.0833	111.578			14.0833	83.0781
14.1667	111.719			14.1667	83.3594
14.25	111.906			14.25	83.5938
14.3333	112.094			14.3333	83.875
14.4167	112.281			14.4167	84.1094
14.5	112.422			14.5	84.3906
14.5833	112.609			14.5833	84.625
14.6667	112.75			14.6667	84.8594
14.75	112.891			14.75	85.0469
14.8333	112.984			14.8333	85.2812
14.9167	113.172			14.9167	85.5625
15	113.312			15	85.7969
15.0833	113.453			15.0833	86.0312
15.1667	113.594			15.1667	86.2188
15.25	113.734			15.25	86.4062
15.3333	113.875			15.3333	86.6406
15.4167	113.969			15.4167	86.875
15.5	114.156			15.5	87.1094
15.5833	114.297			15.5833	87.3438
15.6667	114.391			15.6667	87.4844
15.75	114.484			15.75	87.7188
15.8333	114.625			15.8333	87.9531
15.9167	114.766			15.9167	88.1406
16	114.906			16	88.2812
16.0833	115			16.0833	88.4688
16.1667	115.094			16.1667	88.7031
16.25	115.188			16.25	88.8906
16.3333	115.328			16.3333	89.0781
16.4167	115.422			16.4167	89.3125
16.5	115.516			16.5	89.5
16.5833	115.609			16.5833	89.6875
16.6667	115.75			16.6667	89.9219
16.75	115.844			16.75	90.1094
16.8333	115.984			16.8333	90.25
16.9167	116.078			16.9167	90.4375
17	116.172			17	90.5781
17.0833	116.312			17.0833	90.7656
17.1667	116.406			17.1667	90.9062
17.25	116.5			17.25	91.0469
17.3333	116.594			17.3333	91.2344
17.4167	116.688			17.4167	91.4219
17.5	116.828			17.5	91.6094
17.5833	116.875			17.5833	91.75
17.6667	117.016			17.6667	91.9375
17.75	117.156			17.75	92.0781
17.8333	117.25			17.8333	92.3125
17.9167	117.344			17.9167	92.5
18	117.391			18	92.6406
18.0833	117.438			18.0833	92.7344
18.1667	117.531			18.1667	92.9219
18.25	117.578			18.25	93.0625
18.3333	117.672			18.3333	93.25
18.4167	117.719			18.4167	93.4375
18.5	117.766			18.5	93.625
18.5833	117.906			18.5833	93.7656
18.6667	118			18.6667	93.9062
18.75	118.047			18.75	94.0469
18.8333	118.094			18.8333	94.1875
18.9167	118.188			18.9167	94.2812
19	118.234			19	94.4688
19.0833	118.281			19.0833	94.6562
19.1667	118.328			19.1667	94.7031
19.25	118.422			19.25	94.7969
19.3333	118.516			19.3333	94.9844
19.4167	118.609			19.4167	95.125
19.5	118.656			19.5	95.2656
19.5833	118.75			19.5833	95.4531
19.6667	118.797			19.6667	95.6406
19.75	118.844			19.75	95.7344
19.8333	118.891			19.8333	95.8281
19.9167	118.984			19.9167	95.9688
20	119.078			20	96.1094
20.0833	119.172			20.0833	96.25
20.1667	119.266			20.1667	96.3906
20.25	119.266			20.25	96.5312
20.3333	119.312			20.3333	96.6719
20.4167	119.406			20.4167	96.7656
20.5	119.453			20.5	96.9062
20.5833	119.5			20.5833	97
20.6667	119.547			20.6667	97.1406
20.75	119.594			20.75	97.2812
20.8333	119.688			20.8333	97.375
20.9167	119.734			20.9167	97.4688
21	119.734			21	97.5625
21.0833	119.734			21.0833	97.6562
21.1667	119.828			21.1667	97.8438
21.25	119.875			21.25	97.9844
21.3333	119.922			21.3333	98.0781
21.4167	119.969			21.4167	98.125
21.5	120.062			21.5	98.2656
21.5833	120.109			21.5833	98.4062
21.6667	120.109			21.6667	98.5469
21.75	120.109			21.75	98.6406
21.8333	120.156			21.8333	98.7344
21.9167	120.203			21.9167	98.8281
22	120.25			22	98.9688
22.0833	120.25			22.0833	99.0625
22.1667	120.25			22.1667	99.2031
22.25	120.297			22.25	99.2969
22.3333	120.391			22.3333	99.3906
22.4167	120.438			22.4167	99.4844
22.5	120.438			22.5	99.625
22.5833	120.438			22.5833	99.7188
22.6667	120.484			22.6667	99.7656
22.75	120.531			22.75	99.8594
22.8333	120.625			22.8333	99.9531
22.9167	120.625			22.9167	100.094
23	120.625			23	100.188
23.0833	120.672			23.0833	100.281
23.1667	120.719			23.1667	100.375
23.25	120.766			23.25	100.469
23.3333	120.766			23.3333	100.609
23.4167	120.766			23.4167	100.703
23.5	120.812			23.5	100.75
23.5833	120.812			23.5833	100.891
23.6667	120.812			23.6667	100.984
23.75	120.812			23.75	101.078
23.8333	120.812			23.8333	101.172
23.9167	120.859			23.9167	101.172
24	120.953			24	101.219
24.0833	120.953			24.0833	101.359
24.1667	120.953			24.1667	101.5
24.25	121			24.25	101.594
24.3333	121.047			24.3333	101.641
24.4167	121.047			24.4167	101.688
24.5	121.047			24.5	101.734
24.5833	121.047			24.5833	101.828
24.6667	121.094			24.6667	101.922
24.75	121.188			24.75	102.016
24.8333	121.234			24.8333	102.062
24.9167	121.234			24.9167	102.062
25	121.234			25	102.156
25.0833	121.234			25.0833	102.25
25.1667	121.234			25.1667	102.391
25.25	121.234			25.25	102.484
25.3333	121.234			25.3333	102.531
25.4167	121.234			25.4167	102.578
25.5	121.281			25.5	102.625
25.5833	121.281			25.5833	102.719
25.6667	121.281			25.6667	102.766
25.75	121.281			25.75	102.812
25.8333	121.281			25.8333	102.906
25.9167	121.281			25.9167	103
26	121.281			26	103.047
26.0833	121.281			26.0833	103.094
26.1667	121.281			26.1667	103.141
26.25	121.281			26.25	103.234
26.3333	121.281			26.3333	103.328
26.4167	121.281			26.4167	103.328
26.5	121.328			26.5	103.422
26.5833	121.328			26.5833	103.562
26.6667	121.328			26.6667	103.609
26.75	121.328			26.75	103.656
26.8333	121.281			26.8333	103.703
26.9167	121.281			26.9167	103.797
27	121.281			27	103.891
27.0833	121.281			27.0833	103.891
27.1667	121.281			27.1667	103.938
27.25	121.281			27.25	103.938
27.3333	121.328			27.3333	103.984
27.4167	121.328			27.4167	104.031
27.5	121.328			27.5	104.078
27.5833	121.328			27.5833	104.172
27.6667	121.328			27.6667	104.219
27.75	121.328			27.75	104.312
27.8333	121.328			27.8333	104.359
27.9167	121.328			27.9167	104.406
28	121.328			28	104.453
28.0833	121.328			28.0833	104.5
28.1667	121.328			28.1667	104.547
28.25	121.328			28.25	104.594
28.3333	121.328			28.3333	104.688
28.4167	121.328			28.4167	104.734
28.5	121.328			28.5	104.734
28.5833	121.328			28.5833	104.828
28.6667	121.328			28.6667	104.875
28.75	121.328			28.75	104.875
28.8333	121.281			28.8333	104.922
28.9167	121.234			28.9167	104.969
29	121.234			29	105.016
29.0833	121.234			29.0833	105.062
29.1667	121.234			29.1667	105.109
29.25	121.234			29.25	105.156
29.3333	121.234			29.3333	105.203
29.4167	121.234			29.4167	105.25
29.5	121.281			29.5	105.25
29.5833	121.281			29.5833	105.25
29.6667	121.234			29.6667	105.25
29.75	121.234			29.75	105.297
29.8333	121.234			29.8333	105.344
29.9167	121.234			29.9167	105.344
30	121.234			30	105.391
30.0833	121.188			30.0833	105.484
30.1667	121.094			30.1667	105.531
30.25	121.094			30.25	105.578
30.3333	121.094			30.3333	105.578
30.4167	121.094			30.4167	105.578
30.5	121.047			30.5	105.625
30.5833	121.047			30.5833	105.625
30.6667	121.047			30.6667	105.672
30.75	121.047			30.75	105.766
30.8333	121.047			30.8333	105.812
30.9167	121.047			30.9167	105.859
31	121			31	105.859
31.0833	120.953			31.0833	105.859
31.1667	120.953			31.1667	105.906
31.25	120.953			31.25	105.953
31.3333	120.906			31.3333	105.953
31.4167	120.906			31.4167	105.953
31.5	120.906			31.5	105.953
31.5833	120.906			31.5833	105.953
31.6667	120.906			31.6667	106
31.75	120.859			31.75	106.047
31.8333	120.859			31.8333	106.094
31.9167	120.859			31.9167	106.094
32	120.859			32	106.094
32.0833	120.812			32.0833	106.141
32.1667	120.812			32.1667	106.188
32.25	120.812			32.25	106.234
32.3333	120.766			32.3333	106.234
32.4167	120.672			32.4167	106.234
32.5	120.672			32.5	106.281
32.5833	120.672			32.5833	106.281
32.6667	120.672			32.6667	106.281
32.75	120.672			32.75	106.281
32.8333	120.625			32.8333	106.328
32.9167	120.578			32.9167	106.375
33	120.578			33	106.375
33.0833	120.578			33.0833	106.375
33.1667	120.578			33.1667	106.375
33.25	120.531			33.25	106.375
33.3333	120.531			33.3333	106.375
33.4167	120.531			33.4167	106.375
33.5	120.531			33.5	106.375
33.5833	120.438			33.5833	106.375
33.6667	120.344			33.6667	106.375
33.75	120.344			33.75	106.375
33.8333	120.344			33.8333	106.375
33.9167	120.344			33.9167	106.422
34	120.344			34	106.422
34.0833	120.344			34.0833	106.422
34.1667	120.344			34.1667	106.422
34.25	120.344			34.25	106.422
34.3333	120.297			34.3333	106.469
34.4167	120.25			34.4167	106.469
34.5	120.25			34.5	106.469
34.5833	120.25			34.5833	106.469
34.6667	120.25			34.6667	106.469
34.75	120.25			34.75	106.469
34.8333	120.156			34.8333	106.469
34.9167	120.109			34.9167	106.422
35	120.109			35	106.375
35.0833	120.109			35.0833	106.328
35.1667	120.109			35.1667	106.328
35.25	120.109			35.25	106.328
35.3333	120.016			35.3333	106.328
35.4167	119.969			35.4167	106.328
35.5	119.969			35.5	106.328
35.5833	119.969			35.5833	106.375
35.6667	119.969			35.6667	106.422
35.75	119.969			35.75	106.422
35.8333	119.922			35.8333	106.375
35.9167	119.875			35.9167	106.328
36	119.875			36	106.281
36.0833	119.828			36.0833	106.281
36.1667	119.781			36.1667	106.281
36.25	119.781			36.25	106.281
36.3333	119.781			36.3333	106.281
36.4167	119.781			36.4167	106.281
36.5	119.734			36.5	106.234
36.5833	119.688			36.5833	106.188
36.6667	119.594			36.6667	106.188
36.75	119.594			36.75	106.188
36.8333	119.594			36.8333	106.141
36.9167	119.594			36.9167	106.094
37	119.547			37	106.094
37.0833	119.5			37.0833	106.094
37.1667	119.5			37.1667	106.094
37.25	119.5			37.25	106.094
37.3333	119.453			37.3333	106.047
37.4167	119.406			37.4167	105.953
37.5	119.312			37.5	105.812
37.5833	119.312			37.5833	105.766
37.6667	119.266			37.6667	105.766
37.75	119.266			37.75	105.766
37.8333	119.266			37.8333	105.766
37.9167	119.266			37.9167	105.766
38	119.266			38	105.766
38.0833	119.219			38.0833	105.719
38.1667	119.172			38.1667	105.672
38.25	119.078			38.25	105.672
38.3333	119.078			38.3333	105.672
38.4167	119.078			38.4167	105.625
38.5	119.078			38.5	105.578
38.5833	119.078			38.5833	105.484
38.6667	119.031			38.6667	105.484
38.75	118.984			38.75	105.438
38.8333	118.891			38.8333	105.438
38.9167	118.844			38.9167	105.391
39	118.844			39	105.297
39.0833	118.844			39.0833	105.25
39.1667	118.797			39.1667	105.203
39.25	118.75			39.25	105.156
39.3333	118.75			39.3333	105.109
39.4167	118.75			39.4167	105.109
39.5	118.703			39.5	105.109
39.5833	118.609			39.5833	105.062
39.6667	118.562			39.6667	104.969
39.75	118.516			39.75	104.875
39.8333	118.516			39.8333	104.828
39.9167	118.516			39.9167	104.781
40	118.516			40	104.688
40.0833	118.516			40.0833	104.594
40.1667	118.516			40.1667	104.5
40.25	118.469			40.25	104.453
40.3333	118.469			40.3333	104.453
40.4167	118.375			40.4167	104.453
40.5	118.328			40.5	104.406
40.5833	118.328			40.5833	104.312
40.6667	118.328			40.6667	104.266
40.75	118.281			40.75	104.219
40.8333	118.281			40.8333	104.125
40.9167	118.234			40.9167	104.078
41	118.188			41	104.031
41.0833	118.188			41.0833	103.938
41.1667	118.141			41.1667	103.844
41.25	118.094			41.25	103.75
41.3333	118.047			41.3333	103.703
41.4167	118.047			41.4167	103.656
41.5	118.047			41.5	103.609
41.5833	117.953			41.5833	103.609
41.6667	117.906			41.6667	103.562
41.75	117.859			41.75	103.422
41.8333	117.859			41.8333	103.328
41.9167	117.859			41.9167	103.281
42	117.812			42	103.281
42.0833	117.766			42.0833	103.188
42.1667	117.766			42.1667	103.047
42.25	117.719			42.25	103
42.3333	117.719			42.3333	102.953
42.4167	117.672			42.4167	102.859
42.5	117.625			42.5	102.766
42.5833	117.578			42.5833	102.672
42.6667	117.578			42.6667	102.578
42.75	117.578			42.75	102.484
42.8333	117.531			42.8333	102.391
42.9167	117.531			42.9167	102.25
43	117.484			43	102.156
43.0833	117.391			43.0833	102.109
43.1667	117.344			43.1667	102.062
43.25	117.344			43.25	101.969
43.3333	117.344			43.3333	101.969
43.4167	117.344			43.4167	101.875
43.5	117.297			43.5	101.688
43.5833	117.25			43.5833	101.594
43.6667	117.203			43.6667	101.5
43.75	117.156			43.75	101.453
43.8333	117.109			43.8333	101.359
43.9167	117.062			43.9167	101.219
44	117.062			44	101.125
44.0833	117.016			44.0833	101.078
44.1667	117.016			44.1667	101.031
44.25	116.922			44.25	100.891
44.3333	116.875			44.3333	100.75
44.4167	116.875			44.4167	100.609
44.5	116.875			44.5	100.516
44.5833	116.828			44.5833	100.422
44.6667	116.828			44.6667	100.375
44.75	116.781			44.75	100.234
44.8333	116.734			44.8333	100.188
44.9167	116.734			44.9167	100.047
45	116.688			45	99.9062
45.0833	116.594			45.0833	99.8125
45.1667	116.594			45.1667	99.7188
45.25	116.547			45.25	99.5781
45.3333	116.547			45.3333	99.4844
45.4167	116.547			45.4167	99.3438
45.5	116.547			45.5	99.25
45.5833	116.453			45.5833	99.1094
45.6667	116.406			45.6667	98.9688
45.75	116.359			45.75	98.7812
45.8333	116.359			45.8333	98.6875
45.9167	116.359			45.9167	98.5938
46	116.312			46	98.5469
46.0833	116.219			46.0833	98.4531
46.1667	116.172			46.1667	98.3125
46.25	116.172			46.25	98.1719
46.3333	116.172			46.3333	98.0312
46.4167	116.172			46.4167	97.9375
46.5	116.125			46.5	97.75
46.5833	116.078			46.5833	97.6094
46.6667	116.078			46.6667	97.4219
46.75	116.078			46.75	97.2812
46.8333	116.031			46.8333	97.1875
46.9167	115.938			46.9167	97.0469
47	115.891			47	96.9531
47.0833	115.844			47.0833	96.8125
47.1667	115.844			47.1667	96.625
47.25	115.844			47.25	96.5312
47.3333	115.797			47.3333	96.3906
47.4167	115.75			47.4167	96.25
47.5	115.75			47.5	96.1094
47.5833	115.75			47.5833	95.9688
47.6667	115.703			47.6667	95.8281
47.75	115.656			47.75	95.6406
47.8333	115.609			47.8333	95.4531
47.9167	115.562			47.9167	95.3125
48	115.562			48	95.1719
48.0833	115.562			48.0833	95.0312
48.1667	115.469			48.1667	94.8906
48.25	115.422			48.25	94.75
48.3333	115.422			48.3333	94.6094
48.4167	115.422			48.4167	94.4219
48.5	115.422			48.5	94.2344
48.5833	115.375			48.5833	94.0938
48.6667	115.328			48.6667	93.8594
48.75	115.234			48.75	93.6719
48.8333	115.234			48.8333	93.5781
48.9167	115.234			48.9167	93.4375
49	115.234			49	93.25
49.0833	115.188			49.0833	93.0625
49.1667	115.094			49.1667	92.9219
49.25	115			49.25	92.7812
49.3333	115			49.3333	92.5938
49.4167	115			49.4167	92.4062
49.5	115			49.5	92.2656
49.5833	115			49.5833	92.125
49.6667	114.953			49.6667	91.8906
49.75	114.906			49.75	91.7031
49.8333	114.906			49.8333	91.5156
49.9167	114.859			49.9167	91.375
50	114.812			50	91.1875
50.0833	114.766			50.0833	91
50.1667	114.719			50.1667	90.8125
50.25	114.719			50.25	90.625
50.3333	114.719			50.3333	90.3906
50.4167	114.625			50.4167	90.2031
50.5	114.578			50.5	90.0625
50.5833	114.578			50.5833	89.875
50.6667	114.531			50.6667	89.6406
50.75	114.531			50.75	89.4062
50.8333	114.531			50.8333	89.2656
50.9167	114.484			50.9167	89.125
51	114.438			51	88.8906
51.0833	114.391			51.0833	88.7031
51.1667	114.344			51.1667	88.4688
51.25	114.344			51.25	88.2812
51.3333	114.344			51.3333	88.0938
51.4167	114.297			51.4167	87.9062
51.5	114.25			51.5	87.6719
51.5833	114.25			51.5833	87.4375
51.6667	114.203			51.6667	87.2031
51.75	114.156			51.75	86.9688
51.8333	114.109			51.8333	86.6875
51.9167	114.062			51.9167	86.5469
52	114.062			52	86.4062
52.0833	114.062			52.0833	86.2188
52.1667	114.016			52.1667	85.9844
52.25	114.016			52.25	85.75
52.3333	113.969			52.3333	85.5625
52.4167	113.922			52.4167	85.3281
52.5	113.875			52.5	85.1406
52.5833	113.828			52.5833	84.9062
52.6667	113.781			52.6667	84.6719
52.75	113.734			52.75	84.4375
52.8333	113.734			52.8333	84.1562
52.9167	113.734			52.9167	83.9688
53	113.641			53	83.7812
53.0833	113.594			53.0833	83.5469
53.1667	113.594			53.1667	83.3594
53.25	113.594			53.25	83.125
53.3333	113.547			53.3333	82.8438
53.4167	113.5			53.4167	82.6094
53.5	113.453			53.5	82.375
53.5833	113.453			53.5833	82.1406
53.6667	113.406			53.6667	81.8594
53.75	113.359			53.75	81.5781
53.8333	113.312			53.8333	81.3438
53.9167	113.312			53.9167	81.1562
54	113.312			54	80.9219
54.0833	113.266			54.0833	80.6406
54.1667	113.219			54.1667	80.4062
54.25	113.172			54.25	80.1719
54.3333	113.172			54.3333	79.9844
54.4167	113.125			54.4167	79.75
54.5	113.078			54.5	79.5156
54.5833	113.078			54.5833	79.2344
54.6667	113.031			54.6667	78.9531
54.75	112.938			54.75	78.6719
54.8333	112.891			54.8333	78.4375
54.9167	112.891			54.9167	78.1562
55	112.891			55	77.9219
55.0833	112.844			55.0833	77.6875
55.1667	112.844			55.1667	77.3594
55.25	112.844			55.25	77.0781
55.3333	112.797			55.3333	76.8438
55.4167	112.75			55.4167	76.5625
55.5	112.703			55.5	76.3281
55.5833	112.656			55.5833	76.0469
55.6667	112.656			55.6667	75.8125
55.75	112.562			55.75	75.5781
55.8333	112.516			55.8333	75.3438
55.9167	112.516			55.9167	75.0156
56	112.516			56	74.7344
56.0833	112.516			56.0833	74.4531
56.1667	112.469			56.1667	74.1719
56.25	112.375			56.25	73.8906
56.3333	112.328			56.3333	73.6562
56.4167	112.328			56.4167	73.4219
56.5	112.328			56.5	73.0938
56.5833	112.281			56.5833	72.8125
56.6667	112.234			56.6667	72.5312
56.75	112.234			56.75	72.25
56.8333	112.188			56.8333	71.9688
56.9167	112.141			56.9167	71.6875
57	112.141			57	71.4531
57.0833	112.094			57.0833	71.1719
57.1667	112.094			57.1667	70.8438
57.25	112.094			57.25	70.5625
57.3333	112.047			57.3333	70.2812
57.4167	112			57.4167	70.0469
57.5	112			57.5	69.7656
57.5833	112			57.5833	69.4844
57.6667	111.953			57.6667	69.1562
57.75	111.906			57.75	68.7812
57.8333	111.859			57.8333	68.5
57.9167	111.859			57.9167	68.2188
58	111.859			58	67.8906
58.0833	111.812			58.0833	67.6094
58.1667	111.812			58.1667	67.375
58.25	111.719			58.25	67.0938
58.3333	111.672			58.3333	66.7656
58.4167	111.672			58.4167	66.4844
58.5	111.625			58.5	66.2031
58.5833	111.578			58.5833	65.9219
58.6667	111.578			58.6667	65.5938
58.75	111.578			58.75	65.3125
58.8333	111.531			58.8333	64.9844
58.9167	111.484			58.9167	64.6562
59	111.484			59	64.375
59.0833	111.438			59.0833	64.0938
59.1667	111.438			59.1667	63.8125
59.25	111.438			59.25	63.4844
59.3333	111.391			59.3333	63.2031
59.4167	111.297			59.4167	62.875
59.5	111.297			59.5	62.5469
59.5833	111.25			59.5833	62.2188
59.6667	111.203			59.6667	61.8906
59.75	111.203			59.75	61.6562
59.8333	111.156			59.8333	61.375
59.9167	111.109			59.9167	61.0469
60	111.109			60	60.7188
60.0833	111.062			60.0833	60.3906
60.1667	111.062			60.1667	60.1094
60.25	111.062			60.25	59.7812
60.3333	111.016			60.3333	59.5
60.4167	110.969			60.4167	59.2188
60.5	110.922			60.5	58.8906
60.5833	110.875			60.5833	58.5625
60.6667	110.875			60.6667	58.2812
60.75	110.875			60.75	58
60.8333	110.828			60.8333	57.625
60.9167	110.781			60.9167	57.2969
61	110.781			61	56.9688
61.0833	110.781			61.0833	56.6406
61.1667	110.734			61.1667	56.3594
61.25	110.734			61.25	56.0781
61.3333	110.734			61.3333	55.7031
61.4167	110.688			61.4167	55.375
61.5	110.688			61.5	55.0938
61.5833	110.641			61.5833	54.7656
61.6667	110.594			61.6667	54.3906
61.75	110.594			61.75	54.1094
61.8333	110.594			61.8333	53.7812
61.9167	110.547			61.9167	53.5
62	110.5			62	53.2188
62.0833	110.5			62.0833	52.8906
62.1667	110.5			62.1667	52.5156
62.25	110.453			62.25	52.1875
62.3333	110.406			62.3333	51.9062
62.4167	110.312			62.4167	51.625
62.5	110.312			62.5	51.2969
62.5833	110.312			62.5833	51.0156
62.6667	110.266			62.6667	50.7344
62.75	110.266			62.75	50.3594
62.8333	110.219			62.8333	50.0312
62.9167	110.219			62.9167	49.75
63	110.219			63	49.4219
63.0833	110.172			63.0833	49.1406
63.1667	110.125			63.1667	48.8125
63.25	110.078			63.25	48.4844
63.3333	110.078			63.3333	48.1562
63.4167	110.078			63.4167	47.8281
63.5	110.031			63.5	47.5469
63.5833	109.984			63.5833	47.2656
63.6667	109.938			63.6667	46.9844
63.75	109.938			63.75	46.7031
63.8333	109.891			63.8333	46.3281
63.9167	109.844			63.9167	45.9531
64	109.844			64	45.625
64.0833	109.797			64.0833	45.3906
64.1667	109.797			64.1667	45.1094
64.25	109.797			64.25	44.7812
64.3333	109.75			64.3333	44.5
64.4167	109.703			64.4167	44.1719
64.5	109.703			64.5	43.8438
64.5833	109.656			64.5833	43.5625
64.6667	109.609			64.6667	43.2344
64.75	109.609			64.75	42.9531
64.8333	109.609			64.8333	42.625
64.9167	109.562			64.9167	42.3438
65	109.562			65	42.0156
65.0833	109.516			65.0833	41.6875
65.1667	109.516			65.1667	41.4062
65.25	109.469			65.25	41.125
65.3333	109.469			65.3333	40.8438
65.4167	109.469			65.4167	40.5625
65.5	109.469			65.5	40.2812
65.5833	109.422			65.5833	39.9531
65.6667	109.375			65.6667	39.625
65.75	109.328			65.75	39.3438
65.8333	109.328			65.8333	39.0625
65.9167	109.328			65.9167	38.7812
66	109.281			66	38.5469
66.0833	109.281			66.0833	38.2656
66.1667	109.281			66.1667	37.9844
66.25	109.234			66.25	37.7031
66.3333	109.188			66.3333	37.3281
66.4167	109.141			66.4167	37.0469
66.5	109.141			66.5	36.8125
66.5833	109.141			66.5833	36.5312
66.6667	109.094			66.6667	36.25
66.75	109.047			66.75	35.9688
66.8333	109			66.8333	35.6875
66.9167	109			66.9167	35.4062
67	108.953			67	35.125
67.0833	108.953			67.0833	34.8438
67.1667	108.906			67.1667	34.6094
67.25	108.859			67.25	34.2812
67.3333	108.859			67.3333	34
67.4167	108.859			67.4167	33.7188
67.5	108.812			67.5	33.4844
67.5833	108.766			67.5833	33.25
67.6667	108.719			67.6667	32.9688
67.75	108.672			67.75	32.6875
67.8333	108.672			67.8333	32.4062
67.9167	108.625			67.9167	32.1719
68	108.625			68	31.8906
68.0833	108.625			68.0833	31.6562
68.1667	108.625			68.1667	31.375
68.25	108.578			68.25	31.1406
68.3333	108.578			68.3333	30.8594
68.4167	108.531			68.4167	30.5781
68.5	108.484			68.5	30.3438
68.5833	108.484			68.5833	30.0625
68.6667	108.484			68.6667	29.8281
68.75	108.438			68.75	29.5469
68.8333	108.391			68.8333	29.3125
68.9167	108.391			68.9167	29.0312
69	108.391			69	28.8438
69.0833	108.391			69.0833	28.6562
69.1667	108.344			69.1667	28.4219
69.25	108.297			69.25	28.1406
69.3333	108.297			69.3333	27.8594
69.4167	108.297			69.4167	27.625
69.5	108.25			69.5	27.4375
69.5833	108.203			69.5833	27.1562
69.6667	108.203			69.6667	26.9219
69.75	108.203			69.75	26.7344
69.8333	108.203			69.8333	26.5
69.9167	108.156			69.9167	26.3125
70	108.109			70	26.0781
70.0833	108.062			70.0833	25.8438
70.1667	108.062			70.1667	25.5625
70.25	108.062			70.25	25.3281
70.3333	108.062			70.3333	25.1406
70.4167	108.016			70.4167	24.9062
70.5	108.016			70.5	24.6719
70.5833	108.016			70.5833	24.4844
70.6667	107.969			70.6667	24.2969
70.75	107.922			70.75	24.0156
70.8333	107.875			70.8333	23.8281
70.9167	107.875			70.9167	23.5938
71	107.828			71	23.4531
71.0833	107.781			71.0833	23.2656
71.1667	107.781			71.1667	23.0312
71.25	107.781			71.25	22.7969
71.3333	107.781			71.3333	22.6094
71.4167	107.734			71.4167	22.375
71.5	107.734			71.5	22.1875
71.5833	107.688			71.5833	21.9531
71.6667	107.688			71.6667	21.7188
71.75	107.688			71.75	21.5312
71.8333	107.641			71.8333	21.3438
71.9167	107.594			71.9167	21.1562
72	107.547			72	21.0156
72.0833	107.547			72.0833	20.8281
72.1667	107.5			72.1667	20.5938
72.25	107.5			72.25	20.3594
72.3333	107.5			72.3333	20.2188
72.4167	107.453			72.4167	20.0312
72.5	107.453			72.5	19.8438
72.5833	107.406			72.5833	19.6562
72.6667	107.406			72.6667	19.4688
72.75	107.406			72.75	19.2812
72.8333	107.406			72.8333	19.1406
72.9167	107.406			72.9167	18.9531
73	107.406			73	18.7656
73.0833	107.359			73.0833	18.5781
73.1667	107.312			73.1667	18.4375
73.25	107.312			73.25	18.25
73.3333	107.266			73.3333	18.1094
73.4167	107.172			73.4167	17.9219
73.5	107.172			73.5	17.7344
73.5833	107.172			73.5833	17.5469
73.6667	107.172			73.6667	17.3594
73.75	107.172			73.75	17.2188
73.8333	107.172			73.8333	17.0781
73.9167	107.172			73.9167	16.9375
74	107.125			74	16.75
74.0833	107.125			74.0833	16.6094
74.1667	107.078			74.1667	16.4688
74.25	107.031			74.25	16.3281
74.3333	107.031			74.3333	16.1406
74.4167	106.984			74.4167	15.9531
74.5	106.938			74.5	15.8125
74.5833	106.938			74.5833	15.625
74.6667	106.938			74.6667	15.4844
74.75	106.938			74.75	15.3438
74.8333	106.891			74.8333
74.9167	106.844			74.9167
75	106.844			75

## Sheet: Figure 3a
Figure 3a	Thrombin generation and TEG amplitude over time for 10 normal plasma samples
CAT Data - Normal Single Donor Plasma												TEG Data - Normal Single Donor Plasma
Time [min]	Thrombin Generation [nM]											Time [min]	TEG Amp. [mm]
	1	2	3	4	5	6	7	8	9	10			1	2	3	4	5	6	7	8	9	10
0.666667	0.14	0.5	0.18	0.14	0.37	0.25	0.27	0.15	0	0.26		0.666667	0.25	0.25	0.25	0.25	0.25	0.25	0.25	0.25	0.25	0.25
1	0.19	0.59	0.09	0.19	0.46	0.33	0.09	0.3	0.09	0.35		1	0.25	0.25	0.25	0.25	0.25	0.25	0.25	0.25	0.25	0.25
1.33333	0.19	0.39	0.37	0.29	0.37	0.25	0.18	0.2	0.19	0.35		1.33333	0.25	0.25	0.25	0.25	0.25	0.25	0.25	0.25	0.25	0.25
1.66667	0.47	0.39	0.73	0.38	0.55	0.16	0.54	0.2	0.18	0.17		1.66667	0.25	0.25	0.25	0.25	0.25	0.25	0.25	0.25	0.25	0.25
2	0.37	0.69	1.19	0.48	0.37	0.08	0.45	0.51	0.46	0.17		2	0.25	0.25	0.25	0.25	0.25	0.25	0.25	0.25	0.25	0.25
2.33333	1.58	0.29	3.58	0.48	1.11	1.49	0.26	-0.1	0.65	0.7		2.33333	0.25	0.25	0.25	0.25	0.25	0.25	0.25	0.25	0.25	0.25
2.66667	7.17	0.89	8.72	0	5.18	4.97	1.88	0.2	-0.1	0.61		2.66667	0.25	0.25	0.25	0.25	0.25	0.390625	0.25	0.25	0.25	0.25
3	18.75	3.96	17.64	0.77	13.34	10.11	6.09	3.45	0.74	0.17		3	0.25	0.25	0.25	0.25	0.25	0.390625	0.25	0.25	0.4375	0.25
3.33333	39.28	9.61	32.49	2.88	27.29	18.43	13.54	9.65	2.96	0.97		3.33333	0.25	0.25	0.25	0.25	0.25	0.390625	0.25	0.25	0.4375	0.25
3.66667	70.03	19.54	53.74	6.06	48.07	30.11	27.3	22.36	5.55	2.47		3.66667	0.25	0.25	0.25	0.25	0.25	0.390625	0.25	0.25	0.4375	0.25
4	108.14	35.4	79.79	12.12	73.46	44.41	48.55	45.87	9.72	4.67		4	0.25	0.25	0.25	0.25	0.25	0.390625	0.25	0.25	0.4375	0.25
4.33333	148.76	58.01	108.1	21.78	100.43	60.57	75.21	80	15.57	8.12		4.33333	0.25	0.25	0.25	0.25	0.25	0.390625	0.25	0.25	0.390625	0.25
4.66667	188.07	85.72	137.51	35.66	127.43	77.26	103.88	122.15	23.76	12.54		4.66667	0.25	0.25	0.25	0.25	0.25	0.390625	0.25	0.25	0.390625	0.25
5	223.71	115.5	165.65	53.39	152.74	93.04	132.23	167.61	33.67	18.75		5	0.25	0.25	0.25	0.25	0.25	0.390625	0.25	0.25	0.390625	0.25
5.33333	254.07	144.79	191.74	72.67	175.17	107.17	158.02	209.38	44.41	26.67		5.33333	0.25	0.25	0.25	0.25	0.25	0.390625	0.25	0.25	0.390625	0.25
5.66667	278.62	172.55	215.29	91.97	193.05	119.83	179.87	249.28	55.45	36.17		5.66667	0.25	0.25	0.25	0.25	0.25	0.390625	0.25	0.25	0.390625	0.25
6	293.88	197.19	236.35	110.42	206.26	130.29	196.6	287.71	66.06	46.47		6	0.25	0.25	0.25	0.25	0.25	0.390625	0.25	0.25	0.390625	0.25
6.33333	297.6	218.26	256.83	126.87	215.96	139.28	209.36	320.9	76.85	57.1		6.33333	0.25	0.25	0.25	0.25	0.25	0.390625	0.25	0.25	0.390625	0.25
6.66667	292.98	237.01	269.96	141.21	219.64	146.07	217.31	343.43	86.4	67.62		6.66667	0.25	0.296875	0.25	0.25	0.25	0.390625	0.25	0.25	0.390625	0.25
7	280.47	254.87	276.2	153.29	217.38	150.83	220.57	351.65	94.24	77.08		7	0.25	0.4375	0.25	0.25	0.25	0.390625	0.25	0.25	0.390625	0.25
7.33333	264.21	265.8	279.04	163.01	209.79	153.39	218.53	349.96	101.67	86.21		7.33333	0.25	0.4375	0.25	0.25	0.25	0.390625	0.25	0.25	0.390625	0.25
7.66667	246.63	270.69	278.05	169.89	198.46	154.42	210.78	342.01	107.63	94.56		7.66667	0.25	0.390625	0.25	0.25	0.25	0.390625	0.25	0.25	0.390625	0.25
8	228.96	272.9	272.55	175.34	183.77	153.67	200.71	325.57	112.17	102.7		8	0.25	0.390625	0.25	0.25	0.25	0.390625	0.25	0.25	0.390625	0.25
8.33333	209.1	268.43	264.04	178.29	167.68	150.11	189.96	304.03	116.86	109.09		8.33333	0.25	0.390625	0.25	0.25	0.25	0.390625	0.25	0.25	0.390625	0.25
8.66667	188.78	262.38	251.53	178.28	153.31	145.38	178.84	281.81	119.65	115.46		8.66667	0.25	0.390625	0.25	0.25	0.25	0.390625	0.25	0.25	0.390625	0.25
9	172.48	257.81	235.49	176.68	139.9	140.15	166.72	258.8	121.95	119.86		9	0.25	0.390625	0.25	0.25	0.25	0.390625	0.25	0.25	0.34375	0.25
9.33333	154.84	247.7	221.64	172.82	127	135.83	155.99	236.15	123.99	123.12		9.33333	0.25	0.390625	0.25	0.25	0.25	0.390625	0.25	0.25	0.34375	0.25
9.66667	140.1	236.84	207.04	168.5	113.81	130.3	144.17	212.83	125.32	127.84		9.66667	0.25	0.390625	0.25	0.25	0.25	0.390625	0.25	0.25	0.34375	0.25
10	128.19	227.69	194.45	163.52	99.66	122.72	130.99	193.06	126.07	130.89		10	0.25	0.390625	0.25	0.25	0.25	0.390625	0.25	0.25	0.34375	0.25
10.3333	117.61	215.37	178.57	154.34	88.82	114.82	118.41	171.78	123.54	132.44		10.3333	0.25	0.390625	0.25	0.25	0.25	0.390625	0.25	0.25	0.34375	0.25
10.6667	104.69	201	162.27	146.3	78.62	106.93	110.06	152.08	121.02	132.68		10.6667	0.25	0.390625	0.25	0.25	0.25	0.390625	0.25	0.25	0.34375	0.25
11	91.1	188.35	148.82	140.52	71	101.16	101.25	140.79	119.83	131.95		11	0.25	0.71875	0.25	0.25	0.25	0.390625	0.25	0.25	0.34375	0.25
11.3333	82.85	176.16	132.98	133.87	65.4	95.84	91.2	124.91	117.11	130.05		11.3333	0.25	0.765625	0.25	0.25	0.25	0.390625	0.25	0.25	0.34375	0.25
11.6667	73.99	163.41	124.78	126.64	54.42	87.12	84.12	109.99	113.57	128.39		11.6667	0.25	0.953125	0.25	0.25	0.25	0.390625	0.25	0.25	0.34375	0.25
12	67.33	154.75	117.92	118	49.04	80.57	76.64	99.43	110.55	125.17		12	0.25	1.04688	0.25	0.25	0.25	0.390625	0.25	0.25	0.34375	0.25
12.3333	61.96	144.07	108.43	109.8	44.04	75.43	68.19	86.32	105.18	122.73		12.3333	0.25	1.09375	0.25	0.25	0.25	0.390625	0.25	0.25	0.34375	0.25
12.6667	56.93	132.56	97.98	101.68	37.99	69.19	61.82	77.84	101.22	119.71		12.6667	0.25	1.23438	0.25	0.25	0.25	0.390625	0.25	0.25	0.296875	0.25
13	48.26	124.29	88.88	94.67	35.09	63.88	57.76	72.85	97.59	114		13	0.25	1.23438	0.25	0.25	0.25	1	0.25	0.25	0.296875	0.25
13.3333	41.72	113.95	82.95	89.57	29.14	59.87	50.21	65.21	94.19	110.58		13.3333	0.25	1.375	0.25	0.25	0.25	1.23438	0.25	0.25	0.296875	0.25
13.6667	39.38	103.5	75.63	83.94	26.99	54.81	45.88	57.9	91.02	108.01		13.6667	0.25	1.46875	0.25	0.25	0.25	1.51562	0.25	0.25	0.25	0.25
14	35.2	95.96	68.32	76.44	25.67	48.04	43.59	51.11	84.12	102.42		14	0.25	1.46875	0.25	0.25	0.25	1.9375	0.25	0.25	0.25	0.25
14.3333	31.07	89.63	62.18	68.97	19.65	43.51	35.62	41.92	77.68	95.32		14.3333	0.25	1.60938	0.34375	0.25	0.25	2.54688	0.671875	0.25	0.25	0.25
14.6667	26.84	85.39	57.06	63.88	16.39	41.05	31.99	36.55	74.18	90.2		14.6667	0.25	1.60938	0.859375	0.25	0.25	3.25	1.32812	0.484375	0.25	0.25
15	23.82	78.09	56.71	58.48	15.73	38.62	33.07	33.06	71.07	87.56		15	0.25	1.70312	1	0.25	0.25	3.95312	1.9375	1.14062	0.25	0.25
15.3333	23.81	69.48	51.86	55.15	14.29	34.94	29.21	33.04	66.13	82.92		15.3333	0.25	1.75	1.1875	0.25	0.25	4.75	2.5	1.89062	0.25	0.25
15.6667	22.96	64.08	44.59	51.65	14.48	30.75	25.01	29.87	61.07	75.95		15.6667	0.25	1.75	1.375	0.25	0.25	5.64062	3.10938	2.96875	0.25	0.25
16	17.16	60.84	38.33	47.16	12.02	29.07	22.94	24.14	58.08	72.48		16	0.25	1.84375	1.75	0.25	0.25	6.53125	3.71875	4.5625	0.25	0.25
16.3333	12.33	55.36	31.98	42.99	8.95	26.21	18.26	23.33	53.97	67.57		16.3333	0.25	1.89062	2.17188	0.25	0.25	7.70312	4.46875	6.4375	0.25	0.25
16.6667	11.15	49.7	33.56	37.58	6.57	21.96	18.28	18.78	48.5	61.03		16.6667	0.25	1.89062	2.59375	0.25	0.25	8.875	4.9375	8.73438	0.25	0.25
17	13.13	46.66	33.34	35.39	4.35	20.15	17.22	14.97	44.48	56.99		17	0.25	1.98438	3.15625	0.25	0.25	10.1875	5.73438	11.1719	0.25	0.25
17.3333	10.35	44.68	28.6	32.83	7.38	19.13	13.32	13.29	39.99	52.48		17.3333	0.25	2.03125	3.8125	0.25	0.25	11.5938	6.57812	14.1719	0.25	0.25
17.6667	9.55	41.09	25.28	29.37	8.28	17.61	16.25	15.17	38.77	49.94		17.6667	0.25	2.07812	4.46875	0.25	0.25	13.1406	7.32812	17.5	0.25	0.71875
18	11.06	34.64	24.36	26.64	5.46	14.36	13.63	15.33	36.16	45.37		18	0.25	2.125	5.07812	0.25	0.25	14.7344	8.26562	20.8281	0.625	0.71875
18.3333	7.15	33.44	20.76	24.42	2.9	13.43	7.89	9.92	31.24	38.22		18.3333	0.25	2.21875	5.82812	0.25	0.25	16.4688	9.39062	24.0625	0.90625	0.71875
18.6667	5.16	28.98	19.47	21.13	2.76	11.64	7.32	4.94	27.32	36.12		18.6667	0.25	2.3125	6.57812	0.25	0.25	18.2031	10.4688	27.0156	1.14062	0.859375
19	1.7	24.19	15.96	18.84	3.4	10.89	8.17	6.04	23.63	34.49		19	0.25	2.35938	7.46875	0.25	0.25	19.9375	11.6406	29.7344	1.32812	0.859375
19.3333	1.26	22.15	12.77	19.5	1.74	11.12	8.64	7.37	24.55	31.87		19.3333	0.25	2.54688	8.3125	0.25	0.25	21.6719	12.7656	32.2188	1.5625	0.90625
19.6667	2.41	24.42	16.57	17.3	2.18	8.34	8.98	7.56	22.86	28.5		19.6667	0.25	2.64062	9.25	0.25	0.25	23.5	14.0781	34.6562	1.9375	0.90625
20	5.96	26.08	13.39	16.16	1.9	6.69	4.83	6.78	18.12	24.19		20	0.25	2.78125	10.1875	0.25	0.25	25.2344	15.5312	37	2.3125	0.953125
20.3333	5.67	18.58	9.07	13.6	-0.05	4.52	2.86	-0.45	16.25	22.17		20.3333	0.25	2.96875	11.2656	0.25	0.296875	26.9688	16.8906	39.0625	2.6875	1
20.6667	-0.33	18.4	10.51	9.96	0.08	5.56	5.1	0.65	14.64	19.05		20.6667	0.25	3.29688	12.2031	0.25	0.296875	28.7031	18.3438	40.9375	3.20312	1.04688
21	1.22	15.47	9.14	10.18	1.95	5.69	6.58	5.24	12.6	18.04		21	0.25	3.76562	13.375	0.25	0.53125	30.3438	19.8438	42.8594	3.71875	1.09375
21.3333	0.2	9.72	7.31	12.19	0.15	4.42	5.03	3.92	13.89	18.98		21.3333	0.25	4.28125	14.4062	0.25	0.8125	31.9375	21.4375	44.5938	4.32812	1.23438
21.6667	-2.31	10.41	4.01	10.28	1.03	6.19	0.91	1.27	12.66	16.47		21.6667	0.25	4.98438	15.4844	0.25	0.90625	33.5312	22.9844	46.1875	5.03125	1.23438
22	0.31	13.03	6.24	6.75	2.42	3.1	3.01	0.51	9.76	14.45		22	0.25	5.78125	16.5625	0.25	1	35.0781	24.7656	47.8281	5.73438	1.32812
22.3333	2.88	14.62	8.72	6.24	-1.1	1.38	2.72	1.25	8.65	12.95		22.3333	0.25	6.76562	17.6875	0.25	1	36.3906	26.4531	49.1875	6.57812	1.375
22.6667	0.58	11.64	5.95	6.45	-0.04	2.77	0.19	-2.38	5.01	9.64		22.6667	0.25	7.84375	18.7656	0.25	1	37.75	28.2344	50.3125	7.375	1.42188
23	-0.69	8.79	2.81	5.21	-0.11	1.46	2.37	-0.72	5.73	10.85		23	0.25	9.10938	19.75	0.484375	1.32812	38.9688	29.9219	51.4844	8.21875	1.51562
23.3333	-3.77	1.54	2.75	4.91	0.34	2.45	2.39	2.97	7.15	10.81		23.3333	0.765625	10.4219	20.7812	0.8125	1.46875	40.1875	31.5625	52.5156	9.0625	1.65625
23.6667	-3.06	4.06	0.27	9.27	2.47	1.85	2.22	1.04	6.6	6.04		23.6667	0.90625	11.875	21.8594	0.859375	1.65625	41.2188	33.25	53.4062	9.90625	1.79688
24	-1.46	13.46	0.92	2.17	-1.36	1.14	1.78	0.74	4.63	4.98		24	1.09375	13.4219	22.8906	0.953125	1.84375	42.2031	34.9844	54.25	10.7969	1.9375
24.3333	-1.94	7.84	7.74	1.31	-1.64	1.64	0.36	-1.39	2.51	7.54		24.3333	1.375	15.0156	23.875	1.09375	2.07812	43.1406	36.5781	55	11.6406	2.125
24.6667	0.74	2.25	2.5	7.19	0.99	0.79	0.74	-0.36	3.24	6.51		24.6667	1.60938	16.5625	24.8594	1.23438	2.3125	43.9844	37.9844	55.6562	12.4844	2.35938
25	-0.73	2.84	-0.12	1.52	0.82	1.35	-0.93	-0.26	4.67	4.79		25	1.9375	18.1094	25.7969	1.46875	2.54688	44.6875	39.3438	56.2656	13.2344	2.64062
25.3333	-1.67	2.66	-0.87	3.36	-0.75	0.12	0.21	0.02	3.1	6.73		25.3333	2.35938	19.75	26.7344	1.70312	2.82812	45.3906	40.4688	56.875	14.125	3.01562
25.6667	-3.57	0.59	-3.32	1.71	-1.48	-1.21	1.14	-0.78	0.26	3.63		25.6667	2.875	21.3906	27.6719	1.9375	3.10938	46	41.4531	57.3906	14.8281	3.4375
26	-3.62	1.63	-0.88	0.87	0.56	0.27	-1.48	-1.87	2.41	2.11		26	3.4375	23.125	28.5625	2.26562	3.48438	46.6562	42.25	57.8594	15.5781	3.95312
26.3333	-1.04	2.29	0.24	5.89	-1.14	1.09	0.17	-0.18	3.13	4.46		26.3333	4.23438	25	29.5	2.6875	3.8125	47.1719	43.0469	58.375	16.3281	4.51562
26.6667	-3.41	5.31	2.61	2.14	-2.23	0.04	-0.57	-1.71	1.14	2.94		26.6667	4.98438	26.9219	30.3906	3.20312	4.1875	47.5938	43.7031	58.7969	17.0312	5.07812
27	-1.45	3.65	4.12	-2.12	-0.69	-2.03	-2.88	-0.59	0.29	5.97		27	5.875	29.0312	31.2812	3.76562	4.65625	48.0625	44.2188	59.2656	17.7344	5.6875
27.3333	2.42	1.86	0.99	-0.58	-2.37	-2.51	-2.41	-4.15	-2.3	1.07		27.3333	6.95312	31.3281	32.1719	4.46875	5.17188	48.5312	44.6875	59.6406	18.4844	6.4375
27.6667	-1.42	1.16	1.28	1.68	-1.57	-0.02	-0.53	-5.07	-1.14	-2.15		27.6667	7.98438	33.5781	33.0156	5.17188	5.64062	48.9062	45.1094	60.0156	19.1406	7.1875
28	-2.08	-1.82	-0.93	2.99	1.07	0.48	4.43	2.67	3.32	4.08		28	9.15625	35.875	33.8594	5.875	6.25	49.2812	45.4375	60.3906	19.8906	7.98438
28.3333	-2.44	1.37	-3.5	2.44	-0.33	0.35	-1.37	0.62	2.46	1.56		28.3333	10.4219	38.2656	34.6562	6.85938	6.95312	49.5625	45.8125	60.6719	20.6406	8.78125
28.6667	-4.91	0.5	-3.04	0.21	-2.52	-0.6	-4.75	-1.55	0.16	0.05		28.6667	11.7812	40.5156	35.4531	7.89062	7.65625	49.8906	46.1875	60.9531	21.3438	9.67188
29	-4.37	-3.4	-4.05	-1.84	-2.19	-2.36	-0.91	-1.3	-1.27	0.84		29	13.1406	42.7656	36.3438	8.92188	8.40625	50.125	46.375	61.3281	22	10.7031
29.3333	-2.09	-2.29	-1.45	-2.17	0.35	-0.36	0.26	-3.25	-0.82	0.54		29.3333	14.5469	45.0156	37.0938	10.0469	9.25	50.3594	46.6562	61.5625	22.7031	11.7344
29.6667	-0.14	5.5	-0.29	2.88	1.3	0.48	-0.66	-0.78	1.49	0.44		29.6667	16	47.125	37.8906	11.125	10.1406	50.5938	46.8906	61.8438	23.4062	12.8125
30	0.4	3.7	0.33	2.9	0.18	0.1	-1.72	-0.28	2.21	2.07		30	17.3594	49.0938	38.5469	12.25	11.0312	50.7344	47.0781	62.0781	23.9688	13.8906
30.3333	-2.1	-0.68	1.41	-0.27	0.03	-0.04	0.76	1.49	1.93	0.55		30.3333	18.9062	50.875	39.25	13.6094	11.9219	50.9688	47.2656	62.1719	24.5781	14.875
30.6667	-2.62	-3.29	-2.1	1.63	0.51	-2.43	0.83	-0.75	-0.67	-0.03		30.6667	20.3125	52.5625	39.9062	14.8281	12.9062	51.2031	47.4062	62.4531	25.1875	15.9531
31	-3.13	-3.63	-6.34	-0.08	-2.63	-2.17	0.86	-4.7	-1.53	0.92		31	21.7188	54.1094	40.6562	15.7656	13.9844	51.2969	47.5938	62.6406	25.7031	16.9375
31.3333	-4.9	-2.69	-4.47	-2.74	-3.54	-1.55	-1.95	-1.8	-2.84	-1.07		31.3333	23.0781	55.5156	41.4531	16.75	15.0156	51.4375	47.6875	62.7812	26.2656	17.9688
31.6667	-2.88	-1.21	2.68	-0.38	0.25	-0.85	-2.75	-2.07	-2.25	0.22		31.6667	24.4375	56.7344	42.0625	17.7344	16	51.5312	47.8281	62.9219	26.6875	18.9062
32	0.58	2.25	2.81	1.36	1.5	0	-1.39	-1.02	1.1	0.92		32	25.7969	57.9531	42.7188	18.7188	17.0312	51.7188	47.9688	63.1562	27.1562	19.8438
32.3333	1.58	1.33	-1.95	3.03	0.42	-1.05	3.03	3.06	0.96	1.18		32.3333	27.1094	58.8906	43.375	19.6562	18.0625	51.8594	48.0625	63.2969	27.5781	20.7812
32.6667	-2.01	0.9	-2.41	-1.55	-1.8	-1.88	-0.36	0.63	-0.2	1.13		32.6667	28.3281	59.875	43.9844	20.5469	19.0469	51.9062	48.2031	63.3906	27.9062	21.6719
33	-4.2	-0.91	-1.87	-3.61	-3.53	-0.98	-4.86	-3.26	-1.36	-0.78		33	29.4062	60.8125	44.5469	21.4375	20.0312	51.9531	48.2969	63.5312	28.2812	22.5625
33.3333	-2.5	0.07	-1.33	2.91	0.29	-0.99	-0.4	-3.65	0.68	-1.28		33.3333	30.5312	61.6562	45.0625	22.3281	20.9688	52.0938	48.3906	63.5781	28.6562	23.3594
33.6667	-1.26	-1.73	-2.59	0.84	3.78	1.05	-0.5	-2.92	0.69	-1.64		33.6667	31.8438	62.3594	45.6719	23.1719	21.9531	52.1875	48.4375	63.7188	28.9375	24.1562
34	-2.93	-2.46	-3.08	0.26	0.47	-0.66	1.98	2.4	-1.48	0.93		34	33.0156	63.0625	46.1406	23.9219	22.9375	52.2812	48.5781	63.8125	29.2656	24.9531
34.3333	-3.65	-3.08	-2.19	0.66	-1.6	-2.39	-0.01	2.57	-2.07	-0.06		34.3333	34.0469	63.7656	46.6562	24.6719	23.7344	52.3281	48.6719	63.9531	29.5	25.7031
34.6667	-3.63	-3.47	-0.99	-1.02	-1.29	-2.11	-4.17	-4.42	-1.93	-1.92		34.6667	35.125	64.4219	47.1719	25.6094	24.6719	52.4688	48.7656	64	29.7812	26.3594
35	0.24	0.3	1.27	-0.28	-3.02	-2.15	-1.37	-1.12	-1.18	-0.67		35	36.2031	64.8906	47.5938	25.9844	25.5625	52.5156	48.8125	64.0469	30.0625	27.1562
35.3333	0.52	1.09	0.88	-1.59	-1.08	0.26	0.44	-2.64	-1.31	-1.28		35.3333	37.1406	65.3125	48.0156	26.5938	26.4531	52.6094	48.9531	64.1406	30.25	27.8125
35.6667	-1.54	2.04	-2.88	-0.39	2.42	0.69	0	0.13	0.3	1.27		35.6667	37.9844	65.9219	48.4375	27.2031	27.2969	52.6094	48.9531	64.2812	30.4375	28.4219
36	-1.91	-1.29	-2.56	2.09	-0.11	-0.9	1.07	5.71	0.29	1.28		36	38.875	66.25	48.8125	27.8125	28.1875	52.7031	49.0469	64.3281	30.625	29.0312
36.3333	-3.16	-8.57	-1.46	-0.1	-2.2	-3.56	-1.41	-0.78	-1.75	-1.84		36.3333	39.7188	66.625	49.1406	28.375	28.9375	52.7969	49.0469	64.375	30.8125	29.6406
36.6667	-4.2	-5.26	-3.9	-2.13	-2.06	0.26	-6.15	-5.37	-1.01	-1.69		36.6667	40.6094	67	49.5625	28.9375	29.7812	52.8438	49.1406	64.4688	30.9531	30.1562
37	-2.41	5.93	-1.57	-0.52	-1.19	-1.73	0.08	-4.18	-1.89	-1.57		37	41.4062	67.4219	49.7969	29.4531	30.5312	52.8906	49.1875	64.5156	31.1406	30.6719
37.3333	-0.94	1.39	-1.36	1.22	-0.55	-2.51	4.41	-0.32	-0.4	-0.56		37.3333	42.2031	67.6562	50.1719	29.9688	31.3281	52.9844	49.2344	64.5625	31.2812	31.2344
37.6667	-0.72	-1.75	2.1	1.02	1.52	1.11	-1.45	0.76	1.82	2.35		37.6667	43	68.0781	50.4531	30.4375	32.0781	52.9844	49.2812	64.6562	31.4219	31.7031
38	0.76	1.7	3.8	-0.36	2.03	-0.07	-0.81	2.07	-1.73	2.72		38	43.7031	68.3125	50.7344	31	32.7812	53.0781	49.3281	64.6562	31.5625	32.1719
38.3333	-0.06	-0.38	-0.45	0.46	-1.37	0.04	-1.66	0.48	-1.28	-1.96		38.3333	44.5	68.5	50.9219	31.4688	33.3906	53.0781	49.3281	64.75	31.6562	32.6406
38.6667	-0.96	-2.76	-6.16	-1.09	-0.7	-1.98	-1.07	-4.52	-0.83	-3.54		38.6667	45.2031	68.7344	51.1562	31.9375	34.1875	53.125	49.375	64.7969	31.8438	33.0156
39	-4.98	-3.1	-8.75	-0.48	-0.37	-1.3	2.28	-0.59	-0.96	-0.58		39	45.8594	69.0156	51.4375	32.4062	34.7969	53.2188	49.4219	64.7969	31.9375	33.3906
39.3333	-4.19	1.94	0.92	0.67	-0.54	-0.22	-0.79	2.08	-0.38	-0.77		39.3333	46.4219	69.25	51.7188	32.7812	35.4062	53.2188	49.4688	64.8906	32.0781	33.8125
39.6667	-0.83	2.19	6.4	1.12	-0.67	-1.52	-1.24	-0.63	-0.96	-0.21		39.6667	47.0781	69.4844	51.8594	33.25	36.0156	53.2656	49.5156	64.9375	32.125	34.1406
40	2.26	-1.89	2.54	-0.43	1	-1.14	-0.09	-0.23	0.84	-0.3		40	47.6875	69.625	52.0469	33.6719	36.625	53.3594	49.5156	64.9844	32.2656	34.4219
40.3333	0.92	-2.49	-3.75	-1.83	1.29	-0.37	-2.44	-0.14	-0.65	-0.76		40.3333	48.2969	69.7188	52.1875	34.1406	37.1875	53.3594	49.5156	64.9844	32.3594	34.75
40.6667	-2.87	-1.77	-0.8	0.79	-0.66	-2.35	-0.41	-1.97	-2.29	-1.58		40.6667	48.8594	69.9531	52.3281	34.4688	37.75	53.3594	49.5625	65.0781	32.4531	35.0312
41	-2.5	-5.51	-1.5	0.2	-3.08	-0.98	1.76	-0.53	-1.83	-1.13		41	49.375	70.0469	52.5156	34.9375	38.2656	53.4531	49.6094	65.0781	32.5	35.2188
41.3333	-3.56	-0.48	-1.81	-0.98	-2.74	-0.45	-3.24	-1.78	-2.26	-0.81		41.3333	49.8906	70.2344	52.7031	35.3125	38.8281	53.5	49.6562	65.125	32.6406	35.5469
41.6667	0.56	3.23	3.88	-0.13	2.17	-1.69	-0.01	0.05	1.46	0.85		41.6667	50.4531	70.4219	52.7969	35.6406	39.2969	53.5469	49.6562	65.2188	32.7344	35.7812
42	0.54	2.22	0.71	0.06	1.83	-1.27	3.77	3.79	0.42	1.68		42	50.9219	70.5156	52.9375	36.0625	39.8125	53.5469	49.7031	65.2188	32.7812	35.9688
42.3333	-2.75	0.73	-2.58	-0.38	-2.11	-0.98	-3.01	0.14	-2.56	-2.86		42.3333	51.3906	70.6094	52.9844	36.3906	40.2812	53.5938	49.7031	65.2188	32.8281	36.1562
42.6667	-1.82	-6.2	-0.38	-1.16	-2.56	-0.19	-1.53	-4.18	-2.1	-3.34		42.6667	51.7656	70.7969	53.125	36.7188	40.75	53.5938	49.7031	65.2656	32.9688	36.3906
43	-3.6	-5.13	-6.21	0.72	0.92	-1.23	3.36	-0.29	0.15	1.45		43	52.2344	70.8438	53.3125	37.0469	41.1719	53.6875	49.75	65.3125	33.0156	36.5312
43.3333	-3.05	-0.39	-3.38	2.36	1.56	-0.97	0.47	2.17	0.6	0.63		43.3333	52.6094	70.9375	53.4062	37.4219	41.5938	53.6875	49.75	65.3125	33.0625	36.6719
43.6667	1.66	3.38	4.54	-0.89	0.59	-1.11	-0.06	-1.2	-2.84	-0.17		43.6667	53.0312	71.0312	53.4531	37.6562	42.0156	53.6875	49.7969	65.3125	33.1562	36.8594
44	-1.39	2.09	-2.16	-0.47	-0.74	-1.12	-2.16	1.55	-0.43	-0.87		44	53.4062	71.125	53.5938	37.9375	42.3906	53.6875	49.8438	65.4062	33.2031	37
44.3333	-3.94	-4.61	-2.84	-0.5	-1.58	-2.19	-1.21	-1.51	-0.28	-4.59		44.3333	53.7344	71.2188	53.6406	38.3125	42.7656	53.7344	49.8438	65.4062	33.25	37.0938
44.6667	-0.63	-1.19	4.34	-1.9	-1.7	-0.57	-3.1	-3.12	-1.63	-1.47		44.6667	54.0625	71.3125	53.7812	38.6406	43.1875	53.7812	49.8906	65.4531	33.3438	37.2812
45	0	0	0	0	0	0	0	0	0	0		45	54.4375	71.3125	53.8281	38.9219	43.4688	53.8281	49.8438	65.5	33.3906	37.375
45.3333	0	0	0	0	0	0	0	0	0	0		45.3333	54.7656	71.4531	53.9688	39.2031	43.75	53.8281	49.9375	65.5	33.4844	37.5156
45.6667	0	0	0	0	0	0	0	0	0	0		45.6667	54.9531	71.5	54.0156	39.4375	44.1719	53.875	49.9375	65.5	33.5781	37.6094
46	0	0	0	0	0	0	0	0	0	0		46	55.375	71.5	54.1094	39.7188	44.4062	53.875	49.9375	65.5938	33.5781	37.7031
46.3333	0	0	0	0	0	0	0	0	0	0		46.3333	55.6094	71.6875	54.2031	39.9531	44.7344	53.875	49.9375	65.5938	33.625	37.7969
46.6667	0	0	0	0	0	0	0	0	0	0		46.6667	55.8438	71.7812	54.25	40.2344	44.9688	53.9219	49.9375	65.5938	33.7188	37.8906
47	0	0	0	0	0	0	0	0	0	0		47	56.1719	71.8281	54.25	40.4688	45.2031	53.9688	49.9844	65.5938	33.8125	37.9844
47.3333	0	0	0	0	0	0	0	0	0	0		47.3333	56.3594	71.875	54.3438	40.75	45.4375	53.9688	49.9844	65.6875	33.8125	38.0312
47.6667	0	0	0	0	0	0	0	0	0	0		47.6667	56.5938	71.9219	54.3906	40.9844	45.6719	53.9688	50.0312	65.6406	33.8594	38.125
48	0	0	0	0	0	0	0	0	0	0		48	56.875	71.9219	54.5312	41.1719	45.9062	54.0156	50.0312	65.6406	33.8594	38.125
48.3333	0	0	0	0	0	0	0	0	0	0		48.3333	57.1094	72.0156	54.5312	41.3594	46.0938	54.0156	50.0312	65.7344	33.9062	38.2188
48.6667	0	0	0	0	0	0	0	0	0	0		48.6667	57.2969	72.1094	54.5781	41.5938	46.2344	54.0625	50.0312	65.7344	33.9531	38.2656
49	0	0	0	0	0	0	0	0	0	0		49	57.5312	72.1562	54.625	41.875	46.4688	54.0156	50.0781	65.7812	34.0469	38.3594
49.3333	0	0	0	0	0	0	0	0	0	0		49.3333	57.625	72.25	54.7188	42.0156	46.6562	54.0156	50.125	65.7812	34.0938	38.4062
49.6667	0	0	0	0	0	0	0	0	0	0		49.6667	57.8594	72.25	54.7656	42.25	46.8438	54.1562	50.0781	65.7812	34.1406	38.4531
50	0	0	0	0	0	0	0	0	0	0		50	58	72.25	54.8125	42.4375	46.8906	54.1562	50.0781	65.8281	34.1875	38.4531
50.3333	0	0	0	0	0	0	0	0	0	0		50.3333	58.2812	72.3906	54.8594	42.6719	47.125	54.2031	50.125	65.8281	34.1875	38.4531
50.6667	0	0	0	0	0	0	0	0	0	0		50.6667	58.4219	72.4375	54.9531	42.8125	47.2656	54.2031	50.125	65.8281	34.2344	38.5469
51	0	0	0	0	0	0	0	0	0	0		51	58.5156	72.4375	55	43	47.4062	54.2031	50.125	65.875	34.3281	38.5938
51.3333	0	0	0	0	0	0	0	0	0	0		51.3333	58.75	72.5312	55.0469	43.1875	47.5469	54.2031	50.125	65.875	34.375	38.6406
51.6667	0	0	0	0	0	0	0	0	0	0		51.6667	58.9375	72.5781	55.0938	43.4219	47.6406	54.2031	50.125	65.875	34.375	38.6875
52	0	0	0	0	0	0	0	0	0	0		52	58.9844	72.5781	55.0938	43.6562	47.7344	54.2031	50.1719	65.9219	34.4688	38.6406
52.3333	0	0	0	0	0	0	0	0	0	0		52.3333	59.1719	72.6719	55.1406	43.7969	47.7812	54.2031	50.1719	65.9219	34.4219	38.6406
52.6667	0	0	0	0	0	0	0	0	0	0		52.6667	59.2656	72.7188	55.1875	43.9375	47.9688	54.25	50.1719	65.9688	34.5625	38.6406
53	0	0	0	0	0	0	0	0	0	0		53	59.4062	72.7656	55.2344	44.125	48.1094	54.25	50.2188	65.9219	34.5625	38.6406
53.3333	0	0	0	0	0	0	0	0	0	0		53.3333	59.5469	72.8125	55.2344	44.2656	48.2031	54.25	50.1719	65.9219	34.5625	38.6406
53.6667	0	0	0	0	0	0	0	0	0	0		53.6667	59.6406	72.8125	55.2344	44.4062	48.25	54.2969	51.0156	65.9219	34.5625	38.6406
54	0	0	0	0	0	0	0	0	0	0		54	59.7812	72.8125	55.3281	44.5938	48.3438	54.2969	51.0156	65.9219	34.5625	38.6406
54.3333	0	0	0	0	0	0	0	0	0	0		54.3333	59.875	72.8594	55.2812	44.7344	48.3906	54.2969	51.0156	65.9219	34.5625	38.6406
54.6667	0	0	0	0	0	0	0	0	0	0		54.6667	59.9688	72.9062	55.2812	44.8281	48.4844	54.3438	51.0156	65.9219	34.5625	38.6406
55	0	0	0	0	0	0	0	0	0	0		55	60.0625	72.9531	55.375	44.9688	48.5312	54.3438	51.0156	65.9219	34.5625	38.6406
55.3333	0	0	0	0	0	0	0	0	0	0		55.3333	60.1562	73.0469	55.5156	45.1094	48.625	54.3438	51.0156	65.9219	34.5625	38.6406
55.6667	0	0	0	0	0	0	0	0	0	0		55.6667	60.2031	73.0469	55.5156	45.2031	48.6719	54.3438	51.0156	65.9219	34.5625	38.6406
56	0	0	0	0	0	0	0	0	0	0		56	60.3906	73.0938	55.5625	45.3438	48.7188	54.3438	51.0156	65.9219	34.5625	38.6406
56.3333	0	0	0	0	0	0	0	0	0	0		56.3333	60.4375	73.0938	55.6094	45.4375	48.7656	54.3906	51.0156	65.9219	34.5625	38.6406
56.6667	0	0	0	0	0	0	0	0	0	0		56.6667	60.4844	73.1875	55.6562	45.5781	48.7656	54.3438	51.0156	65.9219	34.5625	38.6406
57	0	0	0	0	0	0	0	0	0	0		57	60.5312	73.1875	55.7031	45.7188	48.9062	54.3906	51.0156	65.9219	34.5625	38.6406
57.3333	0	0	0	0	0	0	0	0	0	0		57.3333	60.5781	73.1875	55.7031	45.8125	48.9531	54.4375	51.0156	65.9219	34.5625	38.6406
57.6667	0	0	0	0	0	0	0	0	0	0		57.6667	60.625	73.2344	55.75	45.8594	49	54.4844	51.0156	65.9219	34.5625	38.6406
58	0	0	0	0	0	0	0	0	0	0		58	60.7656	73.3281	55.75	46	49	54.4375	51.0156	65.9219	34.5625	38.6406
58.3333	0	0	0	0	0	0	0	0	0	0		58.3333	60.8594	73.3281	55.8438	46.0938	49.0469	54.4375	51.0156	65.9219	34.5625	38.6406
58.6667	0	0	0	0	0	0	0	0	0	0		58.6667	60.9062	73.375	55.8438	46.1875	49.1875	54.4375	51.0156	65.9219	34.5625	38.6406
59	0	0	0	0	0	0	0	0	0	0		59	61	73.375	55.8438	46.2344	49.1875	54.4375	51.0156	65.9219	34.5625	38.6406
59.3333	0	0	0	0	0	0	0	0	0	0		59.3333	61	73.4219	55.9375	46.3281	49.1406	54.4375	51.0156	65.9219	34.5625	38.6406
59.6667	0	0	0	0	0	0	0	0	0	0		59.6667	61.0938	73.4688	55.9375	46.375	49.1406	54.4375	51.0156	65.9219	34.5625	38.6406
60	0	0	0	0	0	0	0	0	0	0		60	61.0938	73.4688	55.9844	46.375	49.1406	54.4375	51.0156	65.9219	34.5625	38.6406

## Sheet: Figure 3b
Figure 3b	TEG model parameter knp fit for CAT model parameter kd and protein ATIII
Kd	ATII	Knp
2.80005	121.377	0.0356468
3.23345	109.785	0.0319482
2.24652	103.79	0.0270765
3.10668	114.52	0.0309894
2.31897	124.68	0.0399046
2.13457	136.198	0.0424728
2.63709	115.745	0.0339525
3.00857	131.23	0.0312046
2.74182	132.191	0.0271125
3.25692	94.8077	0.0285496

## Sheet: Figure 4b
Figure 4b	TEG amplitudes for 10 normal plasma samples (experimental versus estimation)
Time [min]	Exp. Amp. [mm]											Time [min]	Est. Amp. [mm]
	1	2	3	4	5	6	7	8	9	10			1	2	3	4	5	6	7	8	9	10
0.666667	0.25	0.25	0.25	0.25	0.25	0.25	0.25	0.25	0.25	0.25		0.666667	0	0	0	0	0	0	0	0	0	0
1	0.25	0.25	0.25	0.25	0.25	0.25	0.25	0.25	0.25	0.25		1	0	0	0	0	0	0	0	0	0	0
1.33333	0.25	0.25	0.25	0.25	0.25	0.25	0.25	0.25	0.25	0.25		1.33333	0	0	0	0	0	0	0	0	0	0
1.66667	0.25	0.25	0.25	0.25	0.25	0.25	0.25	0.25	0.25	0.25		1.66667	0	0	0	0	0	0	0	0	0	0
2	0.25	0.25	0.25	0.25	0.25	0.25	0.25	0.25	0.25	0.25		2	0	0	0	0	0	0	0	0	0	0
2.33333	0.25	0.25	0.25	0.25	0.25	0.25	0.25	0.25	0.25	0.25		2.33333	0	0	0	0	0	0	0	0	0	0
2.66667	0.25	0.25	0.25	0.25	0.25	0.390625	0.25	0.25	0.25	0.25		2.66667	0	0	0	0	0	0	0	0	0	0
3	0.25	0.25	0.25	0.25	0.25	0.390625	0.25	0.25	0.4375	0.25		3	0	0	0	0	0	0	0	0	0	0
3.33333	0.25	0.25	0.25	0.25	0.25	0.390625	0.25	0.25	0.4375	0.25		3.33333	0	0	0	0	0	0	0	0	0	0
3.66667	0.25	0.25	0.25	0.25	0.25	0.390625	0.25	0.25	0.4375	0.25		3.66667	0	0	0	0	0	0	0	0	0	0
4	0.25	0.25	0.25	0.25	0.25	0.390625	0.25	0.25	0.4375	0.25		4	0	0	0	0	0	0	0	0	0	0
4.33333	0.25	0.25	0.25	0.25	0.25	0.390625	0.25	0.25	0.390625	0.25		4.33333	0	0	0	0	0	0	0	0	0	0
4.66667	0.25	0.25	0.25	0.25	0.25	0.390625	0.25	0.25	0.390625	0.25		4.66667	0	0	0	0	0	0	0	0	0	0
5	0.25	0.25	0.25	0.25	0.25	0.390625	0.25	0.25	0.390625	0.25		5	0	0	0	0	0	0	0	0	0	0
5.33333	0.25	0.25	0.25	0.25	0.25	0.390625	0.25	0.25	0.390625	0.25		5.33333	0	0	0	0	0	0	0	0	0	0
5.66667	0.25	0.25	0.25	0.25	0.25	0.390625	0.25	0.25	0.390625	0.25		5.66667	0	0	0	0	0	0	0	0	0	0
6	0.25	0.25	0.25	0.25	0.25	0.390625	0.25	0.25	0.390625	0.25		6	0	0	0	0	0	0	0	0	0	0
6.33333	0.25	0.25	0.25	0.25	0.25	0.390625	0.25	0.25	0.390625	0.25		6.33333	0	0	0	0	0	0	0	0	0	0
6.66667	0.25	0.296875	0.25	0.25	0.25	0.390625	0.25	0.25	0.390625	0.25		6.66667	0	0	0	0	0	0	0	0	0	0
7	0.25	0.4375	0.25	0.25	0.25	0.390625	0.25	0.25	0.390625	0.25		7	0	0	0	0	0	0	0	0	0	0
7.33333	0.25	0.4375	0.25	0.25	0.25	0.390625	0.25	0.25	0.390625	0.25		7.33333	0	0	0	0	0	0	0	0	0	0
7.66667	0.25	0.390625	0.25	0.25	0.25	0.390625	0.25	0.25	0.390625	0.25		7.66667	0	0	0	0	0	0	0	0	0	0
8	0.25	0.390625	0.25	0.25	0.25	0.390625	0.25	0.25	0.390625	0.25		8	0	0	0	0	0	0	0	0	0	0
8.33333	0.25	0.390625	0.25	0.25	0.25	0.390625	0.25	0.25	0.390625	0.25		8.33333	0	0	0	0	0	0	0	0	0	0
8.66667	0.25	0.390625	0.25	0.25	0.25	0.390625	0.25	0.25	0.390625	0.25		8.66667	0	0	0	0	0	0	0	0	0	0
9	0.25	0.390625	0.25	0.25	0.25	0.390625	0.25	0.25	0.34375	0.25		9	0	0	0	0	0	0	0	0	0	0
9.33333	0.25	0.390625	0.25	0.25	0.25	0.390625	0.25	0.25	0.34375	0.25		9.33333	0	0	0	0	0	0	0	0	0	0
9.66667	0.25	0.390625	0.25	0.25	0.25	0.390625	0.25	0.25	0.34375	0.25		9.66667	0	0	0	0	0	0	0	0	0	0
10	0.25	0.390625	0.25	0.25	0.25	0.390625	0.25	0.25	0.34375	0.25		10	0	0	0	0	0	0	0	0	0	0
10.3333	0.25	0.390625	0.25	0.25	0.25	0.390625	0.25	0.25	0.34375	0.25		10.3333	0	0	0	0	0	0	0	2.79313e-06	0	0
10.6667	0.25	0.390625	0.25	0.25	0.25	0.390625	0.25	0.25	0.34375	0.25		10.6667	0	0	0	0	0	0.00012072	4.27773e-05	0.000173591	1.02297e-05	0
11	0.25	0.71875	0.25	0.25	0.25	0.390625	0.25	0.25	0.34375	0.25		11	0	0	1.45963e-05	0	0	0.00053491	0.000263081	0.000636686	9.36359e-05	0
11.3333	0.25	0.765625	0.25	0.25	0.25	0.390625	0.25	0.25	0.34375	0.25		11.3333	0	0	7.73272e-05	0	0	0.00117087	0.000644726	0.00129782	0.000318013	0
11.6667	0.25	0.953125	0.25	0.25	0.25	0.390625	0.25	0.25	0.34375	0.25		11.6667	0	0	0.000247305	0	0	0.00192449	0.00143761	0.00222209	0.000716298	0
12	0.25	1.04688	0.25	0.25	0.25	0.390625	0.25	0.25	0.34375	0.25		12	0	0	0.000646536	0	0	0.00290833	0.00273865	0.00341987	0.00145695	0
12.3333	0.25	1.09375	0.25	0.25	0.25	0.390625	0.25	0.25	0.34375	0.25		12.3333	0	0	0.00146653	0	0	0.00550058	0.00438606	0.00452475	0.00258914	0
12.6667	0.25	1.23438	0.25	0.25	0.25	0.390625	0.25	0.25	0.296875	0.25		12.6667	0	0	0.00339107	0	0	0.0128723	0.00737589	0.00676727	0.00377439	0
13	0.25	1.23438	0.25	0.25	0.25	1	0.25	0.25	0.296875	0.25		13	0	0	0.00802097	0	0	0.0298995	0.0153134	0.0145643	0.00561054	0
13.3333	0.25	1.375	0.25	0.25	0.25	1.23438	0.25	0.25	0.296875	0.25		13.3333	0	0	0.0182224	0	0	0.0639813	0.0351138	0.0365279	0.00978742	0
13.6667	0.25	1.46875	0.25	0.25	0.25	1.51562	0.25	0.25	0.25	0.25		13.6667	0	0	0.0386999	0	0	0.125166	0.078975	0.0890955	0.0185069	0
14	0.25	1.46875	0.25	0.25	0.25	1.9375	0.25	0.25	0.25	0.25		14	0	0	0.0762767	0	0	0.225386	0.166209	0.199245	0.0349689	0
14.3333	0.25	1.60938	0.34375	0.25	0.25	2.54688	0.671875	0.25	0.25	0.25		14.3333	0	0	0.139466	0	0	0.377472	0.321819	0.40275	0.063647	0
14.6667	0.25	1.60938	0.859375	0.25	0.25	3.25	1.32812	0.484375	0.25	0.25		14.6667	0	0	0.237606	0	0	0.593853	0.572586	0.73959	0.110516	0
15	0.25	1.70312	1	0.25	0.25	3.95312	1.9375	1.14062	0.25	0.25		15	0	0	0.380178	0	0	0.885265	0.943444	1.24728	0.182586	0
15.3333	0.25	1.75	1.1875	0.25	0.25	4.75	2.5	1.89062	0.25	0.25		15.3333	0	0	0.576106	0	0	1.26012	1.45487	1.95584	0.287128	0
15.6667	0.25	1.75	1.375	0.25	0.25	5.64062	3.10938	2.96875	0.25	0.25		15.6667	0	8.58759e-05	0.833279	0	0	1.72457	2.12116	2.8894	0.431089	0
16	0.25	1.84375	1.75	0.25	0.25	6.53125	3.71875	4.5625	0.25	0.25		16	0	0.000738541	1.15838	0	0	2.28233	2.94959	4.06623	0.620667	0
16.3333	0.25	1.89062	2.17188	0.25	0.25	7.70312	4.46875	6.4375	0.25	0.25		16.3333	0	0.0018925	1.55692	0	0	2.93509	3.94112	5.49475	0.861433	0
16.6667	0.25	1.89062	2.59375	0.25	0.25	8.875	4.9375	8.73438	0.25	0.25		16.6667	0	0.00339527	2.03356	0	0	3.68239	5.09118	7.169	1.15761	0
17	0.25	1.98438	3.15625	0.25	0.25	10.1875	5.73438	11.1719	0.25	0.25		17	0	0.00537018	2.59093	0	0	4.52171	6.38985	9.06829	1.5118	0
17.3333	0.25	2.03125	3.8125	0.25	0.25	11.5938	6.57812	14.1719	0.25	0.25		17.3333	0	0.00771023	3.22898	0	0	5.44865	7.82207	11.1631	1.92568	0
17.6667	0.25	2.07812	4.46875	0.25	0.25	13.1406	7.32812	17.5	0.25	0.71875		17.6667	0	0.010608	3.9459	0	0	6.45746	9.36769	13.4187	2.39966	7.88665e-05
18	0.25	2.125	5.07812	0.25	0.25	14.7344	8.26562	20.8281	0.625	0.71875		18	0	0.0162962	4.73856	1.32748e-05	0	7.54094	11.0039	15.7957	2.93306	0.000389495
18.3333	0.25	2.21875	5.82812	0.25	0.25	16.4688	9.39062	24.0625	0.90625	0.71875		18.3333	0	0.0297738	5.60237	8.52677e-05	0	8.69011	12.7086	18.2541	3.52487	0.000916818
18.6667	0.25	2.3125	6.57812	0.25	0.25	18.2031	10.4688	27.0156	1.14062	0.859375		18.6667	0	0.0596465	6.53157	0.000243918	0	9.89525	14.461	20.7573	4.17299	0.00155833
19	0.25	2.35938	7.46875	0.25	0.25	19.9375	11.6406	29.7344	1.32812	0.859375		19	0	0.119658	7.51929	0.000518239	0	11.147	16.242	23.2724	4.87488	0.00231577
19.3333	0.25	2.54688	8.3125	0.25	0.25	21.6719	12.7656	32.2188	1.5625	0.90625		19.3333	0	0.229499	8.55764	0.0009351	0	12.4369	18.0346	25.7707	5.62783	0.00342454
19.6667	0.25	2.64062	9.25	0.25	0.25	23.5	14.0781	34.6562	1.9375	0.90625		19.6667	3.76436e-05	0.413577	9.63907	0.0014912	0	13.7566	19.8235	28.227	6.42887	0.00487196
20	0.25	2.78125	10.1875	0.25	0.25	25.2344	15.5312	37	2.3125	0.953125		20	0.000160776	0.697766	10.7565	0.00209987	0	15.0964	21.5939	30.6217	7.27442	0.00647057
20.3333	0.25	2.96875	11.2656	0.25	0.296875	26.9688	16.8906	39.0625	2.6875	1		20.3333	0.000392488	1.10602	11.9033	0.00290479	0	16.447	23.3321	32.9371	8.15916	0.00863093
20.6667	0.25	3.29688	12.2031	0.25	0.296875	28.7031	18.3438	40.9375	3.20312	1.04688		20.6667	0.000809843	1.65848	13.0729	0.00448386	3.50224e-05	17.7998	25.0287	35.1613	9.07779	0.0123365
21	0.25	3.76562	13.375	0.25	0.53125	30.3438	19.8438	42.8594	3.71875	1.09375		21	0.00149297	2.37031	14.2582	0.00782924	0.000265334	19.1485	26.6773	37.2889	10.026	0.0190484
21.3333	0.25	4.28125	14.4062	0.25	0.8125	31.9375	21.4375	44.5938	4.32812	1.23438		21.3333	0.00325809	3.25112	15.4532	0.014686	0.00069678	20.4877	28.2714	39.3132	10.9992	0.0309064
21.6667	0.25	4.98438	15.4844	0.25	0.90625	33.5312	22.9844	46.1875	5.03125	1.23438		21.6667	0.00887137	4.30608	16.6519	0.027894	0.00134931	21.8102	29.8065	41.2296	11.9924	0.0507047
22	0.25	5.78125	16.5625	0.25	1	35.0781	24.7656	47.8281	5.73438	1.32812		22	0.0239672	5.53775	17.8502	0.0515541	0.00221662	23.1106	31.2795	43.0367	13.0008	0.0821739
22.3333	0.25	6.76562	17.6875	0.25	1	36.3906	26.4531	49.1875	6.57812	1.375		22.3333	0.0581103	6.94359	19.0452	0.090933	0.00352813	24.385	32.6872	44.7335	14.0192	0.130003
22.6667	0.25	7.84375	18.7656	0.25	1	37.75	28.2344	50.3125	7.375	1.42188		22.6667	0.125052	8.51394	20.2338	0.151879	0.00667586	25.6296	34.0275	46.3233	15.0428	0.199628
23	0.25	9.10938	19.75	0.484375	1.32812	38.9688	29.9219	51.4844	8.21875	1.51562		23	0.241366	10.235	21.4125	0.240208	0.0149244	26.8413	35.301	47.8116	16.0682	0.296737
23.3333	0.765625	10.4219	20.7812	0.8125	1.46875	40.1875	31.5625	52.5156	9.0625	1.65625		23.3333	0.424259	12.0888	22.5782	0.361318	0.0339975	28.0184	36.5075	49.2014	17.0921	0.426862
23.6667	0.90625	11.875	21.8594	0.859375	1.65625	41.2188	33.25	53.4062	9.90625	1.79688		23.6667	0.68975	14.0549	23.7287	0.519871	0.0725942	29.1583	37.6468	50.4957	18.1113	0.595023
24	1.09375	13.4219	22.8906	0.953125	1.84375	42.2031	34.9844	54.25	10.7969	1.9375		24	1.05154	16.1147	24.8621	0.719655	0.141851	30.258	38.7219	51.6967	19.121	0.805291
24.3333	1.375	15.0156	23.875	1.09375	2.07812	43.1406	36.5781	55	11.6406	2.125		24.3333	1.52034	18.2491	25.9762	0.963569	0.253941	31.3158	39.7329	52.8059	20.1164	1.06102
24.6667	1.60938	16.5625	24.8594	1.23438	2.3125	43.9844	37.9844	55.6562	12.4844	2.35938		24.6667	2.10343	20.4379	27.0695	1.25361	0.420928	32.3322	40.68	53.8279	21.0952	1.36484
25	1.9375	18.1094	25.7969	1.46875	2.54688	44.6875	39.3438	56.2656	13.2344	2.64062		25	2.80347	22.6631	28.1408	1.5908	0.653943	33.3077	41.5681	54.7695	22.0557	1.71883
25.3333	2.35938	19.75	26.7344	1.70312	2.82812	45.3906	40.4688	56.875	14.125	3.01562		25.3333	3.61792	24.9079	29.1902	1.97549	0.962491	34.2421	42.4013	55.6389	22.9954	2.12399
25.6667	2.875	21.3906	27.6719	1.9375	3.10938	46	41.4531	57.3906	14.8281	3.4375		25.6667	4.54011	27.1546	30.2172	2.40724	1.35379	35.1348	43.1807	56.4402	23.9119	2.58081
26	3.4375	23.125	28.5625	2.26562	3.48438	46.6562	42.25	57.8594	15.5781	3.95312		26	5.56019	29.387	31.2203	2.88472	1.8325	35.9868	43.908	57.1765	24.8038	3.08869
26.3333	4.23438	25	29.5	2.6875	3.8125	47.1719	43.0469	58.375	16.3281	4.51562		26.3333	6.66673	31.5919	32.1981	3.40592	2.40102	36.7983	44.5845	57.8527	25.6696	3.6463
26.6667	4.98438	26.9219	30.3906	3.20312	4.1875	47.5938	43.7031	58.7969	17.0312	5.07812		26.6667	7.84804	33.7577	33.1493	3.96824	3.05917	37.569	45.2129	58.4711	26.5072	4.25281
27	5.875	29.0312	31.2812	3.76562	4.65625	48.0625	44.2188	59.2656	17.7344	5.6875		27	9.09258	35.876	34.0745	4.56882	3.80376	38.2999	45.7972	59.0345	27.3149	4.90675
27.3333	6.95312	31.3281	32.1719	4.46875	5.17188	48.5312	44.6875	59.6406	18.4844	6.4375		27.3333	10.3885	37.9404	34.9749	5.2046	4.62893	38.9927	46.3393	59.5482	28.0918	5.6057
27.6667	7.98438	33.5781	33.0156	5.17188	5.64062	48.9062	45.1094	60.0156	19.1406	7.1875		27.6667	11.7245	39.9437	35.8502	5.87173	5.52679	39.6488	46.843	60.0195	28.8385	6.34644
28	9.15625	35.875	33.8594	5.875	6.25	49.2812	45.4375	60.3906	19.8906	7.98438		28	13.0906	41.8809	36.7001	6.56628	6.48797	40.2685	47.3121	60.4519	29.5552	7.12522
28.3333	10.4219	38.2656	34.6562	6.85938	6.95312	49.5625	45.8125	60.6719	20.6406	8.78125		28.3333	14.4778	43.7481	37.525	7.28503	7.50239	40.8532	47.7453	60.8442	30.2407	7.9379
28.6667	11.7812	40.5156	35.4531	7.89062	7.65625	49.8906	46.1875	60.9531	21.3438	9.67188		28.6667	15.8779	45.5406	38.3247	8.02495	8.56049	41.404	48.1427	61.1972	30.8938	8.78043
29	13.1406	42.7656	36.3438	8.92188	8.40625	50.125	46.375	61.3281	22	10.7031		29	17.2849	47.2562	39.0997	8.78286	9.65367	41.9229	48.5081	61.5161	31.5145	9.64845
29.3333	14.5469	45.0156	37.0938	10.0469	9.25	50.3594	46.6562	61.5625	22.7031	11.7344		29.3333	18.6929	48.895	39.8497	9.55537	10.774	42.4118	48.8457	61.8062	32.1052	10.538
29.6667	16	47.125	37.8906	11.125	10.1406	50.5938	46.8906	61.8438	23.4062	12.8125		29.6667	20.096	50.4589	40.5748	10.3391	11.9139	42.8713	49.1588	62.0709	32.6669	11.445
30	17.3594	49.0938	38.5469	12.25	11.0312	50.7344	47.0781	62.0781	23.9688	13.8906		30	21.4883	51.9493	41.2762	11.1309	13.0657	43.3015	49.4474	62.3103	33.1988	12.3647
30.3333	18.9062	50.875	39.25	13.6094	11.9219	50.9688	47.2656	62.1719	24.5781	14.875		30.3333	22.8658	53.3647	41.9547	11.928	14.2229	43.7031	49.7107	62.5221	33.7012	13.2932
30.6667	20.3125	52.5625	39.9062	14.8281	12.9062	51.2031	47.4062	62.4531	25.1875	15.9531		30.6667	24.225	54.7052	42.6098	12.7283	15.3798	44.0788	49.9515	62.7111	34.1749	14.2275
31	21.7188	54.1094	40.6562	15.7656	13.9844	51.2969	47.5938	62.6406	25.7031	16.9375		31	25.5635	55.9738	43.2422	13.5297	16.5323	44.4305	50.1743	62.8831	34.6212	15.1635
31.3333	23.0781	55.5156	41.4531	16.75	15.0156	51.4375	47.6875	62.7812	26.2656	17.9688		31.3333	26.8793	57.1729	43.8527	14.3299	17.6769	44.7597	50.3808	63.0389	35.0423	16.0964
31.6667	24.4375	56.7344	42.0625	17.7344	16	51.5312	47.8281	62.9219	26.6875	18.9062		31.6667	28.1707	58.3038	44.4414	15.1263	18.8099	45.0685	50.5693	63.1779	35.4397	17.0224
32	25.7969	57.9531	42.7188	18.7188	17.0312	51.7188	47.9688	63.1562	27.1562	19.8438		32	29.4349	59.3688	45.0084	15.9171	19.9275	45.3567	50.7407	63.3014	35.8132	17.9396
32.3333	27.1094	58.8906	43.375	19.6562	18.0625	51.8594	48.0625	63.2969	27.5781	20.7812		32.3333	30.67	60.3719	45.5545	16.7008	21.0278	45.6243	50.8975	63.4106	36.1632	18.8455
32.6667	28.3281	59.875	43.9844	20.5469	19.0469	51.9062	48.2031	63.3906	27.9062	21.6719		32.6667	31.8756	61.3165	46.0815	17.4761	22.1086	45.8732	51.0398	63.505	36.4895	19.7365
33	29.4062	60.8125	44.5469	21.4375	20.0312	51.9531	48.2969	63.5312	28.2812	22.5625		33	33.0509	62.2031	46.5898	18.2423	23.1684	46.1046	51.1689	63.5884	36.7938	20.6106
33.3333	30.5312	61.6562	45.0625	22.3281	20.9688	52.0938	48.3906	63.5781	28.6562	23.3594		33.3333	34.1951	63.0336	47.079	18.9981	24.2057	46.32	51.2874	63.6645	37.0789	21.4656
33.6667	31.8438	62.3594	45.6719	23.1719	21.9531	52.1875	48.4375	63.7188	28.9375	24.1562		33.6667	35.3076	63.8105	47.5495	19.7425	25.2194	46.5204	51.3963	63.7331	37.3462	22.2988
34	33.0156	63.0625	46.1406	23.9219	22.9375	52.2812	48.5781	63.8125	29.2656	24.9531		34	36.3883	64.5343	48.0014	20.4743	26.2094	46.7065	51.4962	63.7937	37.5955	23.1084
34.3333	34.0469	63.7656	46.6562	24.6719	23.7344	52.3281	48.6719	63.9531	29.5	25.7031		34.3333	37.438	65.207	48.4354	21.1927	27.1746	46.8795	51.587	63.8461	37.8269	23.8932
34.6667	35.125	64.4219	47.1719	25.6094	24.6719	52.4688	48.7656	64	29.7812	26.3594		34.6667	38.4574	65.8342	48.8539	21.8974	28.1137	47.04	51.669	63.8918	38.042	24.6529
35	36.2031	64.8906	47.5938	25.9844	25.5625	52.5156	48.8125	64.0469	30.0625	27.1562		35	39.4452	66.423	49.257	22.5877	29.0268	47.189	51.7423	63.9319	38.243	25.3862
35.3333	37.1406	65.3125	48.0156	26.5938	26.4531	52.6094	48.9531	64.1406	30.25	27.8125		35.3333	40.4006	66.9739	49.6441	23.2633	29.9141	47.3266	51.8076	63.967	38.43	26.0908
35.6667	37.9844	65.9219	48.4375	27.2031	27.2969	52.6094	48.9531	64.2812	30.4375	28.4219		35.6667	41.3243	67.4869	50.0153	23.9236	30.7765	47.4526	51.8668	63.9967	38.6026	26.7666
36	38.875	66.25	48.8125	27.8125	28.1875	52.7031	49.0469	64.3281	30.625	29.0312		36	42.2178	67.9639	50.3706	24.5685	31.6141	47.5689	51.9195	64.0214	38.7627	27.4145
36.3333	39.7188	66.625	49.1406	28.375	28.9375	52.7969	49.0469	64.375	30.8125	29.6406		36.3333	43.0815	68.404	50.711	25.1974	32.4263	47.6769	51.9661	64.0422	38.912	28.0349
36.6667	40.6094	67	49.5625	28.9375	29.7812	52.8438	49.1406	64.4688	30.9531	30.1562		36.6667	43.9162	68.8083	51.0376	25.8108	33.2129	47.7764	52.0074	64.0591	39.0502	28.6276
37	41.4062	67.4219	49.7969	29.4531	30.5312	52.8906	49.1875	64.5156	31.1406	30.6719		37	44.7232	69.1826	51.3517	26.4089	33.9735	47.8664	52.0422	64.072	39.177	29.192
37.3333	42.2031	67.6562	50.1719	29.9688	31.3281	52.9844	49.2344	64.5625	31.2812	31.2344		37.3333	45.5022	69.5325	51.6544	26.9916	34.7096	47.9473	52.0702	64.0784	39.292	29.7282
37.6667	43	68.0781	50.4531	30.4375	32.0781	52.9844	49.2812	64.6562	31.4219	31.7031		37.6667	46.2531	69.8597	51.9457	27.5587	35.4229	48.0214	52.0938	64.0806	39.3967	30.2367
38	43.7031	68.3125	50.7344	31	32.7812	53.0781	49.3281	64.6562	31.5625	32.1719		38	46.9758	70.1633	52.2257	28.1098	36.1136	48.0901	52.1172	64.0842	39.4948	30.7186
38.3333	44.5	68.5	50.9219	31.4688	33.3906	53.0781	49.3281	64.75	31.6562	32.6406		38.3333	47.6709	70.4398	52.4942	28.6451	36.7811	48.1536	52.1397	64.0877	39.5868	31.1761
38.6667	45.2031	68.7344	51.1562	31.9375	34.1875	53.125	49.375	64.7969	31.8438	33.0156		38.6667	48.3403	70.6902	52.7509	29.1655	37.4259	48.2116	52.1561	64.0892	39.6716	31.6099
39	45.8594	69.0156	51.4375	32.4062	34.7969	53.2188	49.4219	64.7969	31.9375	33.3906		39	48.986	70.9237	52.996	29.6714	38.0487	48.2633	52.1676	64.0883	39.7486	32.0204
39.3333	46.4219	69.25	51.7188	32.7812	35.4062	53.2188	49.4688	64.8906	32.0781	33.8125		39.3333	49.6088	71.1439	53.2299	30.1622	38.6501	48.3102	52.1775	64.0846	39.8187	32.408
39.6667	47.0781	69.4844	51.8594	33.25	36.0156	53.2656	49.5156	64.9375	32.125	34.1406		39.6667	50.2077	71.3461	53.4534	30.638	39.2307	48.3538	52.186	64.0803	39.8839	32.7729
40	47.6875	69.625	52.0469	33.6719	36.625	53.3594	49.5156	64.9844	32.2656	34.4219		40	50.7835	71.5295	53.6677	31.0993	39.7911	48.3941	52.1922	64.0767	39.9455	33.1168
40.3333	48.2969	69.7188	52.1875	34.1406	37.1875	53.3594	49.5156	64.9844	32.3594	34.75		40.3333	51.3369	71.6962	53.8734	31.5464	40.3315	48.431	52.1972	64.0744	40.0035	33.4412
40.6667	48.8594	69.9531	52.3281	34.4688	37.75	53.3594	49.5625	65.0781	32.4531	35.0312		40.6667	51.8679	71.8466	54.0711	31.9795	40.8524	48.463	52.2027	64.0704	40.0565	33.7453
41	49.375	70.0469	52.5156	34.9375	38.2656	53.4531	49.6094	65.0781	32.5	35.2188		41	52.3784	71.9821	54.2604	32.4	41.3548	48.4904	52.2086	64.0626	40.1038	34.0294
41.3333	49.8906	70.2344	52.7031	35.3125	38.8281	53.5	49.6562	65.125	32.6406	35.5469		41.3333	52.8698	72.1053	54.4403	32.8074	41.8395	48.514	52.213	64.0532	40.1449	34.2962
41.6667	50.4531	70.4219	52.7969	35.6406	39.2969	53.5469	49.6562	65.2188	32.7344	35.7812		41.6667	53.3425	72.2196	54.6111	33.2011	42.3068	48.5349	52.2142	64.0427	40.181	34.5468
42	50.9219	70.5156	52.9375	36.0625	39.8125	53.5469	49.7031	65.2188	32.7812	35.9688		42	53.7962	72.3266	54.7751	33.5827	42.7581	48.5539	52.2129	64.0335	40.2143	34.7817
42.3333	51.3906	70.6094	52.9844	36.3906	40.2812	53.5938	49.7031	65.2188	32.8281	36.1562		42.3333	54.2307	72.4252	54.9334	33.9521	43.1931	48.5705	52.2127	64.0277	40.2457	35.0024
42.6667	51.7656	70.7969	53.125	36.7188	40.75	53.5938	49.7031	65.2656	32.9688	36.3906		42.6667	54.6468	72.5148	55.0852	34.3094	43.6121	48.5841	52.2139	64.0225	40.2744	35.2088
43	52.2344	70.8438	53.3125	37.0469	41.1719	53.6875	49.75	65.3125	33.0156	36.5312		43	55.0458	72.5943	55.2301	34.655	44.0158	48.5955	52.2118	64.0142	40.2999	35.401
43.3333	52.6094	70.9375	53.4062	37.4219	41.5938	53.6875	49.75	65.3125	33.0625	36.6719		43.3333	55.4285	72.665	55.3683	34.989	44.4049	48.6054	52.2069	64.0028	40.3236	35.5808
43.6667	53.0312	71.0312	53.4531	37.6562	42.0156	53.6875	49.7969	65.3125	33.1562	36.8594		43.6667	55.7963	72.729	55.5003	35.3127	44.7806	48.6148	52.202	63.9908	40.3456	35.7491
44	53.4062	71.125	53.5938	37.9375	42.3906	53.6875	49.8438	65.4062	33.2031	37		44	56.1494	72.7842	55.6262	35.626	45.1428	48.623	52.1985	63.9826	40.3649	35.9076
44.3333	53.7344	71.2188	53.6406	38.3125	42.7656	53.7344	49.8438	65.4062	33.25	37.0938		44.3333	56.4879	72.8304	55.746	35.9282	45.4911	48.6285	52.1964	63.9762	40.3809	36.055
44.6667	54.0625	71.3125	53.7812	38.6406	43.1875	53.7812	49.8906	65.4531	33.3438	37.2812		44.6667	56.8115	72.8736	55.86	36.2195	45.8266	48.6314	52.1918	63.9671	40.3939	36.1904
45	54.4375	71.3125	53.8281	38.9219	43.4688	53.8281	49.8438	65.5	33.3906	37.375		45	57.121	72.9172	55.9689	36.5009	46.1504	48.6323	52.1846	63.9568	40.4046	36.3167
45.3333	54.7656	71.4531	53.9688	39.2031	43.75	53.8281	49.9375	65.5	33.4844	37.5156		45.3333	57.4176	72.9577	56.0735	36.7733	46.4623	48.6329	52.1776	63.9457	40.4135	36.4346
45.6667	54.9531	71.5	54.0156	39.4375	44.1719	53.875	49.9375	65.5	33.5781	37.6094		45.6667	57.7012	72.9915	56.1743	37.037	46.7623	48.6339	52.1716	63.9375	40.4216	36.5436
46	55.375	71.5	54.1094	39.7188	44.4062	53.875	49.9375	65.5938	33.5781	37.7031		46	57.9732	73.0175	56.2704	37.2917	47.0512	48.6338	52.1668	63.9344	40.4291	36.6445
46.3333	55.6094	71.6875	54.2031	39.9531	44.7344	53.875	49.9375	65.5938	33.625	37.7969		46.3333	58.2352	73.0371	56.3616	37.5371	47.3294	48.6313	52.162	63.93	40.4349	36.7379
46.6667	55.8438	71.7812	54.25	40.2344	44.9688	53.9219	49.9375	65.5938	33.7188	37.8906		46.6667	58.4865	73.0524	56.4484	37.7733	47.5966	48.6282	52.1532	63.9205	40.439	36.8244
47	56.1719	71.8281	54.25	40.4688	45.2031	53.9688	49.9844	65.5938	33.8125	37.9844		47	58.727	73.0666	56.5306	38.0017	47.8534	48.6238	52.142	63.9082	40.4415	36.9052
47.3333	56.3594	71.875	54.3438	40.75	45.4375	53.9688	49.9844	65.6875	33.8125	38.0312		47.3333	58.9567	73.0814	56.6086	38.2229	48.1	48.618	52.1346	63.8969	40.4434	36.9803
47.6667	56.5938	71.9219	54.3906	40.9844	45.6719	53.9688	50.0312	65.6406	33.8594	38.125		47.6667	59.1754	73.0957	56.683	38.4368	48.3367	48.6128	52.1295	63.8882	40.446	37.0496
48	56.875	71.9219	54.5312	41.1719	45.9062	54.0156	50.0312	65.6406	33.8594	38.125		48	59.3836	73.1085	56.7547	38.6434	48.5648	48.6082	52.1237	63.8823	40.4475	37.1138
48.3333	57.1094	72.0156	54.5312	41.3594	46.0938	54.0156	50.0312	65.7344	33.9062	38.2188		48.3333	59.5826	73.1195	56.8247	38.8429	48.7846	48.6037	52.1169	63.8763	40.4477	37.1727
48.6667	57.2969	72.1094	54.5781	41.5938	46.2344	54.0625	50.0312	65.7344	33.9531	38.2656		48.6667	59.7737	73.1282	56.8921	39.0348	48.9957	48.5981	52.1093	63.8673	40.4471	37.2269
49	57.5312	72.1562	54.625	41.875	46.4688	54.0156	50.0781	65.7812	34.0469	38.3594		49	59.9573	73.1334	56.9551	39.2196	49.1979	48.5916	52.1033	63.8591	40.4458	37.2774
49.3333	57.625	72.25	54.7188	42.0156	46.6562	54.0156	50.125	65.7812	34.0938	38.4062		49.3333	60.1328	73.1348	57.0129	39.3983	49.3925	48.5851	52.0986	63.8533	40.444	37.3247
49.6667	57.8594	72.25	54.7656	42.25	46.8438	54.1562	50.0781	65.7812	34.1406	38.4531		49.6667	60.3002	73.1323	57.0675	39.5714	49.5804	48.5778	52.0932	63.8477	40.4419	37.369
50	58	72.25	54.8125	42.4375	46.8906	54.1562	50.0781	65.8281	34.1875	38.4531		50	60.4595	73.1283	57.1215	39.7385	49.7618	48.57	52.0876	63.8426	40.4402	37.4096
50.3333	58.2812	72.3906	54.8594	42.6719	47.125	54.2031	50.125	65.8281	34.1875	38.4531		50.3333	60.6105	73.1255	57.1747	39.8988	49.9366	48.562	52.0809	63.8373	40.4382	37.4461
50.6667	58.4219	72.4375	54.9531	42.8125	47.2656	54.2031	50.125	65.8281	34.2344	38.5469		50.6667	60.7544	73.1248	57.2252	40.0537	50.1052	48.5528	52.0734	63.8309	40.4346	37.4788
51	58.5156	72.4375	55	43	47.4062	54.2031	50.125	65.875	34.3281	38.5938		51	60.8927	73.1243	57.273	40.2036	50.267	48.5432	52.0674	63.824	40.4296	37.509
51.3333	58.75	72.5312	55.0469	43.1875	47.5469	54.2031	50.125	65.875	34.375	38.6406		51.3333	61.026	73.118	57.3183	40.3485	50.4213	48.5336	52.061	63.8166	40.4235	37.5369
51.6667	58.9375	72.5781	55.0938	43.4219	47.6406	54.2031	50.125	65.875	34.375	38.6875		51.6667	61.1533	73.1048	57.3613	40.4885	50.5694	48.5234	52.0536	63.8111	40.4185	37.5616
52	58.9844	72.5781	55.0938	43.6562	47.7344	54.2031	50.1719	65.9219	34.4688	38.6406		52	61.2739	73.0935	57.4032	40.6234	50.7126	48.5127	52.0491	63.8092	40.414	37.5836
52.3333	59.1719	72.6719	55.1406	43.7969	47.7812	54.2031	50.1719	65.9219	34.4219	38.6406		52.3333	61.3885	73.0873	57.444	40.7534	50.851	48.5018	52.0453	63.8067	40.4083	37.6033
52.6667	59.2656	72.7188	55.1875	43.9375	47.9688	54.25	50.1719	65.9688	34.5625	38.6406		52.6667	61.4978	73.0816	57.4827	40.8784	50.9838	48.4913	52.0394	63.8012	40.4013	37.6218
53	59.4062	72.7656	55.2344	44.125	48.1094	54.25	50.2188	65.9219	34.5625	38.6406		53	61.6016	73.0767	57.5193	40.9989	51.1105	48.4807	52.0354	63.7963	40.3947	37.6396
53.3333	59.5469	72.8125	55.2344	44.2656	48.2031	54.25	50.1719	65.9219	34.5625	38.6406		53.3333	61.6995	73.0729	57.5529	41.1155	51.232	48.4698	52.0338	63.7933	40.3887	37.6553
53.6667	59.6406	72.8125	55.2344	44.4062	48.25	54.2969	51.0156	65.9219	34.5625	38.6406		53.6667	61.7923	73.0676	57.5836	41.2281	51.3502	48.4588	52.0327	63.7905	40.3816	37.6684
54	59.7812	72.8125	55.3281	44.5938	48.3438	54.2969	51.0156	65.9219	34.5625	38.6406		54	61.8812	73.0596	57.6137	41.3364	51.4649	48.4473	52.0303	63.7886	40.3743	37.6794
54.3333	59.875	72.8594	55.2812	44.7344	48.3906	54.2969	51.0156	65.9219	34.5625	38.6406		54.3333	61.9667	73.0519	57.6425	41.4406	51.5752	48.4349	52.0261	63.7849	40.3672	37.6892
54.6667	59.9688	72.9062	55.2812	44.8281	48.4844	54.3438	51.0156	65.9219	34.5625	38.6406		54.6667	62.0483	73.0473	57.6694	41.5413	51.6806	48.4227	52.0197	63.779	40.3596	37.6995
55	60.0625	72.9531	55.375	44.9688	48.5312	54.3438	51.0156	65.9219	34.5625	38.6406		55	62.1257	73.0433	57.6958	41.6389	51.7812	48.4114	52.0122	63.7735	40.3524	37.7105
55.3333	60.1562	73.0469	55.5156	45.1094	48.625	54.3438	51.0156	65.9219	34.5625	38.6406		55.3333	62.1986	73.0371	57.7217	41.733	51.8771	48.4009	52.0054	63.7687	40.3458	37.7199
55.6667	60.2031	73.0469	55.5156	45.2031	48.6719	54.3438	51.0156	65.9219	34.5625	38.6406		55.6667	62.2669	73.0291	57.7465	41.8239	51.97	48.3912	51.9994	63.7644	40.3397	37.7265
56	60.3906	73.0938	55.5625	45.3438	48.7188	54.3438	51.0156	65.9219	34.5625	38.6406		56	62.3313	73.0176	57.7704	41.9115	52.06	48.3823	51.9939	63.7606	40.3341	37.7316
56.3333	60.4375	73.0938	55.6094	45.4375	48.7656	54.3906	51.0156	65.9219	34.5625	38.6406		56.3333	62.3926	73.0042	57.7933	41.9957	52.146	48.3741	51.9891	63.7573	40.329	37.7359
56.6667	60.4844	73.1875	55.6562	45.5781	48.7656	54.3438	51.0156	65.9219	34.5625	38.6406		56.6667	62.4513	72.9938	57.8152	42.0771	52.2279	48.3666	51.9847	63.7544	40.3243	37.7395
57	60.5312	73.1875	55.7031	45.7188	48.9062	54.3906	51.0156	65.9219	34.5625	38.6406		57	62.5079	72.9877	57.8363	42.156	52.306	48.3596	51.9808	63.7518	40.32	37.7426
57.3333	60.5781	73.1875	55.7031	45.8125	48.9531	54.4375	51.0156	65.9219	34.5625	38.6406		57.3333	62.5623	72.9837	57.8565	42.2321	52.3809	48.3532	51.9773	63.7495	40.316	37.7449
57.6667	60.625	73.2344	55.75	45.8594	49	54.4844	51.0156	65.9219	34.5625	38.6406		57.6667	62.6138	72.9768	57.8759	42.3051	52.4533	48.3472	51.9742	63.7475	40.3124	37.7461
58	60.7656	73.3281	55.75	46	49	54.4375	51.0156	65.9219	34.5625	38.6406		58	62.6613	72.9642	57.8945	42.3755	52.524	48.3418	51.9714	63.7457	40.3091	37.7463
58.3333	60.8594	73.3281	55.8438	46.0938	49.0469	54.4375	51.0156	65.9219	34.5625	38.6406		58.3333	62.7051	72.95	57.9124	42.4436	52.5922	48.3368	51.9689	63.7441	40.3061	37.746
58.6667	60.9062	73.375	55.8438	46.1875	49.1875	54.4375	51.0156	65.9219	34.5625	38.6406		58.6667	62.7469	72.939	57.9296	42.5091	52.6574	48.3321	51.9666	63.7427	40.3033	37.7461
59	61	73.375	55.8438	46.2344	49.1875	54.4375	51.0156	65.9219	34.5625	38.6406		59	62.7877	72.9322	57.946	42.5721	52.72	48.3278	51.9646	63.7415	40.3007	37.7469
59.3333	61	73.4219	55.9375	46.3281	49.1406	54.4375	51.0156	65.9219	34.5625	38.6406		59.3333	62.8271	72.9246	57.9618	42.633	52.7801	48.3239	51.9628	63.7405	40.2983	37.7463
59.6667	61.0938	73.4688	55.9375	46.375	49.1406	54.4375	51.0156	65.9219	34.5625	38.6406		59.6667	62.864	72.9146	57.977	42.6916	52.8376	48.3203	51.9612	63.7395	40.2962	37.7438
60	61.0938	73.4688	55.9844	46.375	49.1406	54.4375	51.0156	65.9219	34.5625	38.6406		60	62.8981	72.905	57.9915	42.7479	52.8933	48.3169	51.9598	63.7387	40.2942	37.7416

## Sheet: Figure 5a
Figure 5a	TEG amplitude for 5 normal plasma samples over time (experimental versus estimated)
Time [min]	Exp. Amp. [mm]						Est. Amp. [mm]
	1	2	3	4	5		1	2	3	4	5
0	0.125	0.125	0.125	0.125	0.125		0	0	0	0	0
0.0833333	0.125	0.125	0.125	0.125	0.125		0	0	0	0	0
0.166667	0.125	0.125	0.125	0.125	0.125		0	0	0	0	0
0.25	0.125	0.125	0.125	0.125	0.125		0	0	0	0	0
0.333333	0.125	0.125	0.125	0.125	0.125		0	0	0	0	0
0.416667	0.125	0.125	0.125	0.125	0.125		0	0	0	0	0
0.5	0.125	0.125	0.125	0.125	0.125		0	0	0	0	0
0.583333	0.125	0.125	0.125	0.125	0.125		0	0	0	0	0
0.666667	0.125	0.125	0.125	0.125	0.125		0	0	0	0	0
0.75	0.125	0.125	0.125	0.125	0.125		0	0	0	0	0
0.833333	0.125	0.125	0.125	0.125	0.125		0	0	0	0	0
0.916667	0.125	0.125	0.125	0.125	0.125		0	0	0	0	0
1	0.125	0.125	0.125	0.125	0.125		0	0	0	0	0
1.08333	0.125	0.125	0.125	0.125	0.125		0	0	0	0	0
1.16667	0.125	0.125	0.125	0.125	0.125		0	0	0	0	0
1.25	0.125	0.125	0.125	0.125	0.125		0	0	0	0	0
1.33333	0.125	0.125	0.125	0.125	0.125		0	0	0	0	0
1.41667	0.125	0.125	0.125	0.125	0.125		0	0	0	0	0
1.5	0.125	0.125	0.125	0.125	0.125		0	0	0	0	0
1.58333	0.125	0.125	0.125	0.125	0.125		0	0	0	0	0
1.66667	0.125	0.125	0.125	0.125	0.125		0	0	0	0	0
1.75	0.125	0.125	0.125	0.125	0.125		0	0	0	0	0
1.83333	0.125	0.125	0.125	0.125	0.125		0	0	0	0	0
1.91667	0.125	0.125	0.125	0.125	0.125		-0.000796418	-0.00030719	-0.000168381	-0.000992719	0
2	0.125	0.125	0.125	0.125	0.125		-0.00276654	-0.00153447	-0.000431167	-0.00352935	0.00103293
2.08333	0.125	0.125	0.125	0.125	0.125		0.0010082	-0.00188479	0.00171105	-0.00139564	0.00636037
2.16667	0.125	0.125	0.125	0.125	0.125		0.00790946	0.00064036	0.00789831	0.00494884	0.0172555
2.25	0.125	0.125	0.125	0.125	0.125		0.0169322	0.00859058	0.0203429	0.0178357	0.0374752
2.33333	0.125	0.125	0.125	0.125	0.125		0.0280548	0.0267127	0.0426953	0.042892	0.0770306
2.41667	0.125	0.125	0.125	0.125	0.125		0.0420495	0.0614547	0.0808572	0.0874336	0.159007
2.5	0.125	0.148438	0.125	0.125	0.125		0.0612684	0.119856	0.143456	0.16302	0.323349
2.58333	0.125	0.171875	0.125	0.125	0.125		0.0914375	0.211466	0.241956	0.291115	0.628542
2.66667	0.125	0.171875	0.125	0.125	0.125		0.146997	0.349492	0.390869	0.501864	1.14959
2.75	0.125	0.171875	0.125	0.125	0.125		0.257125	0.548521	0.60754	0.833341	1.95982
2.83333	0.125	0.171875	0.125	0.125	0.125		0.471345	0.822969	0.910966	1.32686	3.11822
2.91667	0.125	0.171875	0.125	0.125	0.125		0.858272	1.18581	1.32061	2.01844	4.66158
3	0.125	0.171875	0.125	0.125	0.125		1.4939	1.64748	1.85468	2.93408	6.6062
3.08333	0.125	0.171875	0.125	0.125	0.125		2.44469	2.21609	2.53017	4.08798	8.9742
3.16667	0.125	0.171875	0.125	0.125	0.125		3.75556	2.89519	3.36224	5.48207	11.7263
3.25	0.125	0.171875	0.125	0.125	0.125		5.44052	3.68503	4.36945	7.10895	14.6849
3.33333	0.125	0.171875	0.125	0.125	0.125		7.45	4.58522	5.57312	8.94118	17.637
3.41667	0.125	0.171875	0.171875	0.125	0.125		9.65983	5.5964	6.96383	10.9026	20.4429
3.5	0.125	0.171875	0.195312	0.125	0.125		11.9253	6.7218	8.49475	12.8935	23.0403
3.58333	0.125	0.171875	0.195312	0.125	0.125		14.1284	7.95785	10.1073	14.8375	25.4034
3.66667	0.125	0.171875	0.195312	0.125	0.125		16.1935	9.28648	11.7428	16.6802	27.5271
3.75	0.125	0.171875	0.195312	0.125	0.125		18.082	10.6834	13.3533	18.386	29.4233
3.83333	0.125	0.171875	0.195312	0.125	0.125		19.7838	12.1255	14.9002	19.9412	31.1168
3.91667	0.125	0.171875	0.195312	0.148438	0.125		21.3058	13.5912	16.3534	21.3454	32.6369
4	0.125	0.171875	0.171875	0.195312	0.125		22.6545	15.061	17.6944	22.6049	34.0005
4.08333	0.125	0.171875	0.171875	0.21875	0.125		23.8435	16.5175	18.9182	23.7286	35.2189
4.16667	0.125	0.171875	0.171875	0.21875	0.125		24.8911	17.9442	20.027	24.7299	36.3126
4.25	0.125	0.171875	0.171875	0.21875	0.125		25.8114	19.3218	21.0229	25.6247	37.3073
4.33333	0.125	0.171875	0.171875	0.21875	0.125		26.6198	20.6337	21.9133	26.4231	38.2121
4.41667	0.125	0.171875	0.171875	0.21875	0.125		27.3321	21.869	22.709	27.1346	39.0307
4.5	0.125	0.171875	0.171875	0.21875	0.125		27.9608	23.0236	23.423	27.7676	39.7731
4.58333	0.125	0.171875	0.171875	0.21875	0.125		28.5156	24.0988	24.0662	28.3359	40.4456
4.66667	0.125	0.171875	0.171875	0.21875	0.125		29.0068	25.0902	24.6442	28.8458	41.0565
4.75	0.125	0.171875	0.171875	0.21875	0.125		29.4423	25.9934	25.1632	29.2938	41.6129
4.83333	0.125	0.171875	0.171875	0.195312	0.125		29.8257	26.8126	25.6273	29.6896	42.1138
4.91667	0.125	0.171875	0.171875	0.195312	0.125		30.1621	27.5537	26.0426	30.0392	42.5607
5	0.125	0.171875	0.171875	0.195312	0.125		30.4617	28.2197	26.4154	30.3501	42.9654
5.08333	0.125	0.171875	0.171875	0.195312	0.125		30.7311	28.8142	26.7469	30.6319	43.3401
5.16667	0.125	0.171875	0.171875	0.195312	0.125		30.9708	29.3398	27.0397	30.8831	43.6902
5.25	0.125	0.171875	0.171875	0.195312	0.125		31.1829	29.8026	27.3007	31.1125	44.0089
5.33333	0.125	0.171875	0.171875	0.195312	0.125		31.3725	30.215	27.5369	31.3235	44.2927
5.41667	0.125	0.171875	0.171875	0.195312	0.125		31.5423	30.5912	27.7528	31.5092	44.5475
5.5	0.125	0.171875	0.171875	0.195312	0.125		31.6882	30.932	27.9503	31.6693	44.7766
5.58333	0.125	0.171875	0.171875	0.195312	0.125		31.8113	31.2303	28.1305	31.8036	44.9832
5.66667	0.125	0.171875	0.171875	0.195312	0.125		31.9184	31.4918	28.293	31.9152	45.167
5.75	0.125	0.171875	0.171875	0.195312	0.125		32.0132	31.7227	28.4345	32.0132	45.3238
5.83333	0.125	0.171875	0.171875	0.195312	0.125		32.0985	31.9267	28.5557	32.0997	45.464
5.91667	0.125	0.171875	0.171875	0.195312	0.125		32.1776	32.1047	28.6601	32.179	45.5977
6	0.125	0.171875	0.171875	0.195312	0.125		32.2515	32.2543	28.7518	32.2602	45.7229
6.08333	0.125	0.171875	0.171875	0.195312	0.125		32.3148	32.3793	28.8351	32.3362	45.8351
6.16667	0.125	0.195312	0.171875	0.195312	0.125		32.3643	32.488	28.9111	32.3989	45.9341
6.25	0.125	0.195312	0.171875	0.195312	0.125		32.4058	32.593	28.9809	32.4516	46.0301
6.33333	0.125	0.195312	0.171875	0.195312	0.125		32.4418	32.6936	29.047	32.4999	46.1181
6.41667	0.125	0.195312	0.171875	0.195312	0.125		32.4708	32.7818	29.1066	32.5429	46.1897
6.5	0.125	0.195312	0.171875	0.195312	0.125		32.4914	32.8594	29.1575	32.5726	46.2482
6.58333	0.125	0.195312	0.171875	0.195312	0.125		32.504	32.9259	29.2009	32.5918	46.2981
6.66667	0.125	0.195312	0.171875	0.195312	0.125		32.5144	32.98	29.2364	32.6122	46.3421
6.75	0.125	0.195312	0.171875	0.195312	0.125		32.5296	33.0266	29.2681	32.6366	46.3822
6.83333	0.125	0.195312	0.171875	0.195312	0.125		32.5471	33.0679	29.2974	32.6574	46.4126
6.91667	0.125	0.171875	0.171875	0.195312	0.125		32.5589	33.1021	29.3222	32.6693	46.4351
7	0.125	0.171875	0.171875	0.195312	0.125		32.5662	33.1301	29.3433	32.6728	46.4557
7.08333	0.125	0.171875	0.171875	0.195312	0.125		32.5704	33.1534	29.3613	32.6745	46.472
7.16667	0.125	0.171875	0.171875	0.195312	0.125		32.5712	33.1712	29.378	32.6814	46.4819
7.25	0.125	0.171875	0.171875	0.195312	0.125		32.5701	33.1874	29.3924	32.6863	46.4839
7.33333	0.125	0.171875	0.171875	0.195312	0.125		32.5658	33.2053	29.4032	32.678	46.4775
7.41667	0.125	0.171875	0.171875	0.195312	0.125		32.5592	33.2209	29.4129	32.6674	46.4723
7.5	0.125	0.171875	0.171875	0.195312	0.125		32.5526	33.2298	29.4212	32.6711	46.4708
7.58333	0.125	0.171875	0.171875	0.195312	0.125		32.5445	33.231	29.4214	32.6763	46.473
7.66667	0.125	0.171875	0.171875	0.195312	0.125		32.5354	33.228	29.4151	32.6743	46.485
7.75	0.125	0.171875	0.171875	0.195312	0.125		32.5268	33.228	29.4133	32.6682	46.4962
7.83333	0.125	0.171875	0.171875	0.195312	0.125		32.5181	33.2333	29.418	32.6622	46.4941
7.91667	0.125	0.171875	0.171875	0.195312	0.125		32.5104	33.2381	29.4267	32.6608	46.4772
8	0.125	0.171875	0.171875	0.195312	0.125		32.5004	33.2434	29.4351	32.6504	46.4542
8.08333	0.125	0.171875	0.171875	0.195312	0.125		32.4825	33.2503	29.4388	32.6284	46.437
8.16667	0.125	0.171875	0.171875	0.195312	0.125		32.4629	33.2505	29.4412	32.6092	46.4213
8.25	0.125	0.171875	0.171875	0.195312	0.125		32.451	33.2447	29.4409	32.6062	46.4075
8.33333	0.125	0.171875	0.171875	0.195312	0.125		32.4413	33.2351	29.4347	32.6138	46.3917
8.41667	0.125	0.171875	0.171875	0.195312	0.125		32.4276	33.2265	29.4278	32.6144	46.371
8.5	0.125	0.171875	0.171875	0.195312	0.148438		32.4164	33.2261	29.4259	32.6056	46.3599
8.58333	0.125	0.171875	0.171875	0.195312	0.382812		32.4075	33.2265	29.427	32.5961	46.3508
8.66667	0.125	0.171875	0.171875	0.195312	0.78125		32.3965	33.2214	29.4294	32.5868	46.329
8.75	0.125	0.171875	0.171875	0.195312	1.17969		32.3831	33.2185	29.4311	32.5699	46.2946
8.83333	0.242188	0.171875	0.171875	0.195312	1.78906		32.3654	33.22	29.4299	32.5477	46.261
8.91667	0.476562	0.171875	0.171875	0.195312	2.60938		32.3453	33.2173	29.4251	32.5202	46.2285
9	0.664062	0.171875	0.171875	0.195312	3.6875		32.3296	33.2063	29.4158	32.5018	46.1946
9.08333	0.828125	0.171875	0.171875	0.195312	5.04688		32.3191	33.1913	29.4086	32.5055	46.1761
9.16667	1.03906	0.171875	0.171875	0.195312	6.71094		32.3106	33.1811	29.4034	32.5115	46.1727
9.25	1.32031	0.171875	0.171875	0.195312	8.67969		32.3025	33.1732	29.398	32.5113	46.161
9.33333	1.64844	0.171875	0.171875	0.195312	10.8359		32.2929	33.1682	29.3973	32.5056	46.1344
9.41667	2.04688	0.171875	0.171875	0.195312	13.1094		32.2796	33.1703	29.3995	32.4937	46.1016
9.5	2.53906	0.171875	0.171875	0.195312	15.3828		32.2605	33.1749	29.3991	32.4848	46.0751
9.58333	3.10156	0.171875	0.171875	0.242188	17.6094		32.2395	33.1768	29.3953	32.4733	46.0548
9.66667	3.71094	0.171875	0.195312	0.359375	19.7188		32.222	33.1726	29.3913	32.4538	46.0286
9.75	4.39062	0.171875	0.3125	0.476562	21.5938		32.2083	33.1678	29.3887	32.437	46.0012
9.83333	5.11719	0.171875	0.5	0.640625	23.3047		32.1985	33.1656	29.3869	32.4296	45.9717
9.91667	5.86719	0.171875	0.710938	0.898438	24.8047		32.1903	33.1632	29.3853	32.4106	45.9312
10	6.6875	0.171875	1.01562	1.20312	26.0938		32.1797	33.1603	29.3823	32.3729	45.8915
10.0833	7.48438	0.171875	1.48438	1.64844	27.1953		32.1665	33.1551	29.377	32.3555	45.8642
10.1667	8.32812	0.171875	2.16406	2.25781	28.1562		32.1529	33.1426	29.3629	32.3647	45.8397
10.25	9.17188	0.171875	3.03125	3.05469	28.9766		32.1394	33.1277	29.3432	32.3663	45.8164
10.3333	9.99219	0.171875	4.10938	4.0625	29.7266		32.1256	33.121	29.3351	32.3523	45.7954
10.4167	10.8359	0.171875	5.42188	5.25781	30.3828		32.1122	33.124	29.3368	32.3378	45.7744
10.5	11.6094	0.171875	6.82812	6.64062	30.9922		32.1008	33.1301	29.3385	32.3284	45.7499
10.5833	12.3828	0.171875	8.28125	8.23438	31.5312		32.0888	33.1302	29.3381	32.3218	45.7178
10.6667	13.2031	0.171875	9.71094	9.92188	32.0234		32.0704	33.1235	29.3347	32.3116	45.6875
10.75	14.0234	0.171875	11.0703	11.6797	32.4453		32.0491	33.119	29.3299	32.2898	45.6572
10.8333	14.7734	0.171875	12.3125	13.4375	32.8203		32.0344	33.1196	29.3248	32.2619	45.6115
10.9167	15.5234	0.171875	13.4141	15.1016	33.2188		32.0252	33.1192	29.3196	32.2383	45.5586
11	16.25	0.171875	14.3281	16.7188	33.5703		32.0164	33.1161	29.3141	32.2183	45.5195
11.0833	16.9766	0.171875	15.125	18.2188	33.875		32.0064	33.1048	29.3037	32.2016	45.4934
11.1667	17.7266	0.171875	15.8281	19.5312	34.1328		31.9941	33.0838	29.2879	32.1942	45.4722
11.25	18.4297	0.171875	16.4141	20.7031	34.3906		31.9793	33.0709	29.2801	32.1937	45.4485
11.3333	19.1094	0.171875	16.9062	21.7578	34.6016		31.9638	33.0705	29.2814	32.192	45.4186
11.4167	19.7891	0.171875	17.3047	22.6484	34.8359		31.9476	33.0726	29.2811	32.1842	45.3839
11.5	20.3984	0.171875	17.6094	23.4219	35.0703		31.9302	33.0716	29.2775	32.1657	45.3459
11.5833	21.0078	0.21875	17.9141	24.0547	35.2344		31.9124	33.0698	29.2749	32.1366	45.3031
11.6667	21.5938	0.359375	18.1719	24.5938	35.3984		31.8911	33.0692	29.2737	32.1123	45.2616
11.75	22.1328	0.453125	18.4062	25.0625	35.5391		31.8717	33.0684	29.2686	32.1044	45.2304
11.8333	22.6719	0.523438	18.6172	25.4844	35.6562		31.8582	33.0623	29.253	32.1018	45.2047
11.9167	23.1875	0.59375	18.8281	25.8359	35.7734		31.8464	33.0471	29.2337	32.0899	45.1761
12	23.6562	0.6875	19.0156	26.1406	35.9141		31.8352	33.0372	29.2263	32.076	45.1447
12.0833	24.0781	0.851562	19.1797	26.3984	36.0312		31.8254	33.0393	29.2274	32.0672	45.1167
12.1667	24.4766	1.0625	19.3203	26.6094	36.1484		31.8188	33.0424	29.2291	32.064	45.1039
12.25	24.8516	1.34375	19.4609	26.8203	36.2422		31.8146	33.0443	29.2302	32.063	45.0993
12.3333	25.1797	1.64844	19.6016	27.0312	36.3359		31.8119	33.0455	29.2309	32.0628	45.0976
12.4167	25.5078	2	19.7422	27.2188	36.4297		31.8103	33.0461	29.2313	32.0627	45.097
12.5	25.7656	2.42188	19.8828	27.3359	36.5234		31.8093	33.0466	29.2316	32.0626	45.0968
12.5833	26	2.96094	19.9766	27.5	36.6172		31.8086	33.0468	29.2318	32.0626	45.0967
12.6667	26.2109	3.57031	20.0938	27.6641	36.6875		31.8082	33.047	29.2319	32.0626	45.0967
12.75	26.3984	4.29688	20.2109	27.7812	36.7344		31.8079	33.047	29.232	32.0626	45.0967
12.8333	26.5625	5.16406	20.3047	27.875	36.8047		31.8078	33.0471	29.2321	32.0626	45.0967
12.9167	26.7266	6.14844	20.3984	27.9688	36.875		31.8077	33.0471	29.2321	32.0626	45.0967
13	26.8906	7.25	20.4688	28.0859	36.9688		31.8076	33.0472	29.2321	32.0626	45.0967
13.0833	27.0312	8.44531	20.5625	28.2031	37.0625		31.8076	33.0472	29.2321	32.0626	45.0967
13.1667	27.1719	9.73438	20.6562	28.2969	37.1094		31.8075	33.0472	29.2321	32.0626	45.0967
13.25	27.2891	11.0703	20.75	28.4141	37.1797		31.8075	33.0472	29.2321	32.0626	45.0967
13.3333	27.4062	12.4531	20.7969	28.5078	37.2031		31.8075	33.0472	29.2321	32.0626	45.0967
13.4167	27.5234	13.8359	20.8672	28.6016	37.2734		31.8075	33.0472	29.2321	32.0626	45.0967
13.5	27.6172	15.1953	20.9375	28.6719	37.3672		31.8075	33.0472	29.2321	32.0626	45.0967
13.5833	27.7109	16.5781	21.0078	28.7656	37.4141		31.8075	33.0472	29.2321	32.0626	45.0967
13.6667	27.8047	17.8906	21.0781	28.8359	37.4844		31.8075	33.0472	29.2321	32.0626	45.0967
13.75	27.875	19.1562	21.1484	28.9062	37.5312		31.8075	33.0472	29.2321	32.0626	45.0967
13.8333	27.9688	20.3281	21.2188	28.9766	37.5547		31.8075	33.0472	29.2321	32.0626	45.0967
13.9167	28.0625	21.4297	21.3125	29.0703	37.625		31.8075	33.0472	29.2321	32.0626	45.0967
14	28.1562	22.4609	21.3828	29.1406	37.6953		31.8075	33.0472	29.2321	32.0626	45.0967
14.0833	28.2266	23.375	21.4297	29.2109	37.7656		31.8075	33.0472	29.2321	32.0626	45.0967
14.1667	28.2734	24.2188	21.4766	29.2578	37.8125		31.8075	33.0472	29.2321	32.0626	45.0967
14.25	28.3438	24.9922	21.5469	29.3281	37.8359		31.8075	33.0472	29.2321	32.0626	45.0967
14.3333	28.4375	25.6953	21.5938	29.375	37.8828		31.8075	33.0472	29.2321	32.0626	45.0967
14.4167	28.4844	26.3281	21.6641	29.4453	37.9297		31.8075	33.0472	29.2321	32.0626	45.0967
14.5	28.5547	26.8672	21.7109	29.5156	37.9766		31.8075	33.0472	29.2321	32.0626	45.0967
14.5833	28.6016	27.3359	21.7578	29.6094	38		31.8075	33.0472	29.2321	32.0626	45.0967
14.6667	28.6484	27.7578	21.8281	29.6797	38.0469		31.8075	33.0472	29.2321	32.0626	45.0967
14.75	28.6953	28.1562	21.875	29.7266	38.0938		31.8075	33.0472	29.2321	32.0626	45.0967
14.8333	28.7422	28.5078	21.9219	29.7734	38.1406		31.8075	33.0472	29.2321	32.0626	45.0967
14.9167	28.8125	28.7891	21.9453	29.8438	38.1641		31.8075	33.0472	29.2321	32.0626	45.0967
15	28.8828	29.0469	22.0156	29.8906	38.2344		31.8075	33.0472	29.2321	32.0626	45.0967
15.0833	28.9297	29.2812	22.0625	29.9375	38.2812
15.1667	28.9766	29.5156	22.1328	30.0078	38.3047
15.25	29.0469	29.7266	22.1797	30.0547	38.3516
15.3333	29.0703	29.9141	22.2266	30.1016	38.3984
15.4167	29.1172	30.0781	22.2734	30.125	38.3984
15.5	29.1641	30.2188	22.3203	30.1719	38.4453
15.5833	29.2109	30.3828	22.3672	30.2188	38.4688
15.6667	29.2344	30.5234	22.3906	30.2891	38.5156
15.75	29.3047	30.6406	22.4375	30.3125	38.5391
15.8333	29.3516	30.7578	22.4844	30.3359	38.5625
15.9167	29.375	30.875	22.5078	30.4062	38.5859
16	29.4219	30.9922	22.5547	30.4297	38.6328
16.0833	29.4688	31.1094	22.6016	30.4766	38.7031
16.1667	29.4688	31.2031	22.625	30.5469	38.7266
16.25	29.5156	31.2734	22.6719	30.5703	38.75
16.3333	29.5625	31.3438	22.7188	30.6172	38.7734
16.4167	29.6094	31.4375	22.7422	30.6406	38.7969
16.5	29.6562	31.5312	22.7891	30.6641	38.8438
16.5833	29.7031	31.625	22.8125	30.6875	38.8672
16.6667	29.7266	31.6953	22.8594	30.7109	38.8906
16.75	29.75	31.7656	22.8828	30.7578	38.9141
16.8333	29.7734	31.8594	22.9297	30.8047	38.9375
16.9167	29.7969	31.9531	22.9531	30.8281	38.9609
17	29.8672	32	22.9766	30.8516	39.0078
17.0833	29.8906	32.0703	23.0234	30.875	39.0312
17.1667	29.9141	32.1406	23.0469	30.9219	39.0547
17.25	29.9375	32.1875	23.0703	30.9453	39.0781
17.3333	29.9609	32.2578	23.1172	30.9688	39.125
17.4167	29.9844	32.3047	23.1406	31.0156	39.125
17.5	30.0312	32.375	23.1641	31.0625	39.1484
17.5833	30.0781	32.4219	23.1875	31.0859	39.1953
17.6667	30.1016	32.4922	23.2344	31.1328	39.2188
17.75	30.1484	32.5156	23.2578	31.1328	39.2422
17.8333	30.1719	32.5625	23.2812	31.1562	39.2656
17.9167	30.1953	32.6094	23.3047	31.1797	39.2656
18	30.2188	32.6562	23.3516	31.2266	39.2891
18.0833	30.2656	32.7031	23.3984	31.25	39.3359
18.1667	30.2891	32.75	23.3984	31.2969	39.3594
18.25	30.2891	32.7969	23.4219	31.3203	39.3828
18.3333	30.3125	32.8203	23.4453	31.3203	39.4062
18.4167	30.3594	32.8906	23.4688	31.3438	39.4062
18.5	30.3828	32.9375	23.5156	31.3672	39.4297
18.5833	30.4062	32.9844	23.5391	31.3906	39.4531
18.6667	30.4297	33.0547	23.5625	31.4141	39.5
18.75	30.4297	33.0781	23.5859	31.4609	39.5
18.8333	30.4531	33.1016	23.6094	31.4609	39.5234
18.9167	30.4766	33.1484	23.6328	31.4844	39.5469
19	30.5	33.1719	23.6562	31.5078	39.5703
19.0833	30.5234	33.2188	23.6797	31.5078	39.5938
19.1667	30.5469	33.2422	23.7031	31.5312	39.6172
19.25	30.5703	33.2656	23.7266	31.5781	39.6406
19.3333	30.6172	33.3125	23.75	31.6016	39.6641
19.4167	30.6406	33.3594	23.7969	31.625	39.6641
19.5	30.6641	33.3828	23.8203	31.6484	39.6875
19.5833	30.6875	33.4297	23.8438	31.6719	39.7109
19.6667	30.6875	33.4766	23.8438	31.6953	39.7344
19.75	30.7109	33.5	23.8672	31.7188	39.7578
19.8333	30.7578	33.5234	23.8906	31.7188	39.7578
19.9167	30.7578	33.5703	23.9375	31.7422	39.7812
20	30.7578	33.6172	23.9375	31.7656	39.8047
20.0833	30.8047	33.6406	23.9609	31.7891	39.8281
20.1667	30.8281	33.6641	23.9609	31.8125	39.8516
20.25	30.8281	33.6875	23.9609	31.8594	39.8516
20.3333	30.8516	33.7109	24.0078	31.8828	39.8516
20.4167	30.875	33.7344	24.0312	31.8828	39.875
20.5	30.875	33.7812	24.0547	31.8828	39.8984
20.5833	30.8984	33.8047	24.0781	31.8828	39.9453
20.6667	30.9453	33.8281	24.1016	31.9062	39.9688
20.75	30.9453	33.8516	24.1016	31.9297	39.9688
20.8333	30.9688	33.875	24.125	31.9531	39.9688
20.9167	30.9688	33.9219	24.1484	31.9531	39.9688
21	30.9688	33.9453	24.1484	32	39.9922
21.0833	30.9922	33.9688	24.1719	32.0234	40.0156
21.1667	31.0391	33.9922	24.2188	32.0469	40.0625
21.25	31.0391	34.0156	24.2422	32.0703	40.0625
21.3333	31.0625	34.0156	24.2656	32.0703	40.0859
21.4167	31.0859	34.0625	24.2891	32.0703	40.1094
21.5	31.1094	34.0859	24.2891	32.0938	40.1094
21.5833	31.1094	34.1328	24.3125	32.1172	40.1328
21.6667	31.1328	34.1562	24.3359	32.1406	40.1562
21.75	31.1328	34.1562	24.3359	32.1406	40.1797
21.8333	31.1562	34.1562	24.3359	32.1641	40.1797
21.9167	31.1797	34.2031	24.3594	32.1641	40.1797
22	31.2031	34.2266	24.3828	32.1875	40.1797
22.0833	31.2266	34.25	24.4062	32.2109	40.2031
22.1667	31.2266	34.2734	24.4297	32.2109	40.2266
22.25	31.2266	34.2969	24.4531	32.2344	40.25
22.3333	31.25	34.3203	24.4766	32.2578	40.2734
22.4167	31.2734	34.3438	24.5	32.2578	40.2734
22.5	31.2969	34.3906	24.5234	32.2578	40.2734
22.5833	31.2969	34.3906	24.5469	32.2812	40.2734
22.6667	31.3203	34.4141	24.5469	32.2812	40.2969
22.75	31.3203	34.4375	24.5469	32.3047	40.3203
22.8333	31.3438	34.4375	24.5469	32.3281	40.3438
22.9167	31.3672	34.4609	24.5703	32.3281	40.3438
23	31.3906	34.5078	24.5938	32.3516	40.3438
23.0833	31.3906	34.5078	24.6406	32.375	40.3672
23.1667	31.3906	34.5312	24.6641	32.3984	40.3906
23.25	31.3906	34.5547	24.6641	32.3984	40.4141
23.3333	31.4141	34.5547	24.6641	32.3984	40.4141
23.4167	31.4375	34.5781	24.6641	32.3984	40.4375
23.5	31.4844	34.6016	24.6641	32.4219	40.4375
23.5833	31.4844	34.6484	24.6641	32.4688	40.4609
23.6667	31.4844	34.6719	24.6875	32.4688	40.4844
23.75	31.4844	34.6719	24.7109	32.4922	40.5078
23.8333	31.4844	34.6719	24.7344	32.4922	40.5078
23.9167	31.5312	34.6953	24.7812	32.4922	40.5078
24	31.5547	34.7188	24.7812	32.5156	40.5312
24.0833	31.5781	34.7422	24.8047	32.5391	40.5312
24.1667	31.6016	34.7422	24.8281	32.5391	40.5547
24.25	31.6016	34.7656	24.8281	32.5391	40.5781
24.3333	31.6016	34.7891	24.8281	32.5625	40.5781
24.4167	31.6016	34.7891	24.8516	32.5859	40.5781
24.5	31.625	34.8125	24.875	32.6094	40.5781
24.5833	31.625	34.8594	24.875	32.6328	40.5781
24.6667	31.6484	34.8594	24.8984	32.6328	40.6016
24.75	31.6484	34.8594	24.8984	32.6328	40.625
24.8333	31.6719	34.8828	24.8984	32.6328	40.625
24.9167	31.6953	34.8828	24.9219	32.6328	40.625
25	31.6953	34.9062	24.9453	32.6562	40.625
25.0833	31.6953	34.9297	24.9688	32.6797	40.625
25.1667	31.7188	34.9297	24.9922	32.7031	40.6719
25.25	31.7188	34.9531	24.9922	32.7031	40.7188
25.3333	31.7188	34.9766	25.0156	32.7031	40.7422
25.4167	31.7422	34.9766	25.0391	32.7031	40.7422
25.5	31.7422	35	25.0391	32.7031	40.7422
25.5833	31.7422	35.0234	25.0391	32.7031	40.7422
25.6667	31.7656	35.0469	25.0391	32.7031	40.7656
25.75	31.7891	35.0703	25.0625	32.7266	40.7891
25.8333	31.7891	35.0938	25.0625	32.75	40.7891
25.9167	31.8125	35.0938	25.0859	32.7734	40.7891
26	31.8359	35.1172	25.0859	32.7734	40.7891
26.0833	31.8359	35.1172	25.1094	32.7969	40.7891
26.1667	31.8359	35.1172	25.1094	32.7969	40.7891
26.25	31.8594	35.1406	25.1328	32.7969	40.8125
26.3333	31.8594	35.1641	25.1328	32.7969	40.8359
26.4167	31.8828	35.1641	25.1562	32.7969	40.8359
26.5	31.8828	35.1875	25.1562	32.7969	40.8359
26.5833	31.8828	35.2109	25.1562	32.8203	40.8359
26.6667	31.8828	35.2344	25.1562	32.8438	40.8594
26.75	31.8828	35.2344	25.1797	32.8672	40.8828
26.8333	31.8828	35.2344	25.1797	32.8906	40.9062
26.9167	31.9297	35.2344	25.2031	32.9141	40.9297
27	31.9531	35.2578	25.2266	32.9141	40.9297
27.0833	31.9531	35.2812	25.2266	32.9375	40.9297
27.1667	31.9766	35.2812	25.2266	32.9609	40.9297
27.25	31.9766	35.2812	25.25	32.9609	40.9531
27.3333	31.9766	35.3047	25.2734	32.9844	40.9531
27.4167	31.9766	35.3047	25.2734	32.9844	40.9531
27.5	32	35.3281	25.2734	32.9844	40.9766
27.5833	32.0234	35.3516	25.2969	32.9844	40.9766
27.6667	32.0234	35.375	25.2969	32.9844	40.9766
27.75	32.0234	35.3984	25.3203	32.9844	41
27.8333	32.0469	35.3984	25.3203	33.0078	41.0234
27.9167	32.0469	35.3984	25.3203	33.0078	41.0234
28	32.0703	35.3984	25.3203	33.0078	41.0469
28.0833	32.0938	35.4219	25.3203	33.0312	41.0469
28.1667	32.0938	35.4453	25.3438	33.0312	41.0469
28.25	32.0938	35.4453	25.3672	33.0312	41.0469
28.3333	32.0938	35.4688	25.3672	33.0312	41.0703
28.4167	32.0938	35.4688	25.3672	33.0547	41.0703
28.5	32.0938	35.4688	25.3906	33.0781	41.0703
28.5833	32.1172	35.4922	25.3906	33.0781	41.0703
28.6667	32.1406	35.5156	25.4141	33.1016	41.0703
28.75	32.1406	35.5156	25.4141	33.1016	41.0938
28.8333	32.1406	35.5156	25.4141	33.1016	41.1172
28.9167	32.1406	35.5156	25.4141	33.125	41.1172
29	32.1641	35.5156	25.4375	33.1484	41.1172
29.0833	32.1875	35.5391	25.4375	33.1484	41.1172
29.1667	32.1875	35.5625	25.4375	33.1719	41.1172
29.25	32.1875	35.5625	25.4609	33.1719	41.1406
29.3333	32.2109	35.5859	25.4609	33.1719	41.1641
29.4167	32.2344	35.6094	25.4609	33.1953	41.1641
29.5	32.2344	35.6094	25.4844	33.1953	41.1641
29.5833	32.2344	35.6328	25.5078	33.1953	41.1641
29.6667	32.2344	35.6562	25.5312	33.2188	41.1641
29.75	32.2344	35.6562	25.5547	33.2188	41.2109
29.8333	32.2344	35.6562	25.5547	33.2188	41.2344
29.9167	32.2578	35.6562	25.5547	33.2188	41.2344
30	32.2578	35.6562	25.5547	33.2422	41.2344
30.0833	32.2812	35.6797	25.5547	33.2656	41.2344
30.1667	32.2812	35.7031	25.5781	33.2891	41.2344
30.25	32.2812	35.7031	25.5781	33.2891	41.2344
30.3333	32.3047	35.7266	25.5781	33.2891	41.2578
30.4167	32.3047	35.7266	25.6016	33.2891	41.2578
30.5	32.3047	35.7266	25.625	33.3125	41.2578
30.5833	32.3047	35.7266	25.6484	33.3125	41.2578
30.6667	32.3047	35.75	25.6484	33.3125	41.2578
30.75	32.3281	35.75	25.6484	33.3125	41.2812
30.8333	32.3281	35.75	25.6484	33.3125	41.3047
30.9167	32.3281	35.7734	25.6484	33.3125	41.3047
31	32.3516	35.7969	25.625	33.3125	41.3047
31.0833	32.375	35.8203	25.625	33.3125	41.3047
31.1667	32.375	35.8438	25.625	33.3359	41.3047
31.25	32.375	35.8438	25.625	33.3359	41.3047
31.3333	32.3984	35.8438	25.625	33.3359	41.3281
31.4167	32.4219	35.8438	25.625	33.3594	41.3516
31.5	32.4219	35.8438	25.6484	33.3594	41.3516
31.5833	32.3984	35.8438	25.6953	33.3594	41.3516
31.6667	32.3984	35.8672	25.7188	33.3828	41.3516
31.75	32.3984	35.8672	25.7188	33.3828	41.3516
31.8333	32.3984	35.8672	25.7188	33.3828	41.375
31.9167	32.3984	35.8672	25.7188	33.3828	41.375
32	32.3984	35.8672	25.7188	33.4062	41.3984
32.0833	32.4219	35.8906	25.7188	33.4062	41.3984
32.1667	32.4453	35.9141	25.7188	33.4297	41.3984
32.25	32.4453	35.9141	25.7422	33.4297	41.3984
32.3333	32.4688	35.9141	25.7656	33.4297	41.4219
32.4167	32.4688	35.9141	25.7656	33.4297	41.4219
32.5	32.4688	35.9141	25.7656	33.4531	41.4219
32.5833	32.4688	35.9141	25.7656	33.4766	41.4219
32.6667	32.4688	35.9375	25.7656	33.4766	41.4219
32.75	32.4688	35.9844	25.7656	33.5	41.4219
32.8333	32.4688	35.9844	25.7891	33.5234	41.4453
32.9167	32.4688	35.9844	25.8125	33.5234	41.4688
33	32.4688	35.9844	25.8594	33.5469	41.4688
33.0833	32.4922	35.9844	25.8594	33.5469	41.4688
33.1667	32.5156	36.0078	25.8594	33.5469	41.4688
33.25	32.5156	36.0312	25.8594	33.5703	41.4688
33.3333	32.5156	36.0312	25.8594	33.5703	41.4688
33.4167	32.5156	36.0312	25.8828	33.5703	41.4922
33.5	32.5156	36.0312	25.8828	33.5938	41.4922
33.5833	32.5391	36.0547	25.8828	33.5938	41.4922
33.6667	32.5625	36.0547	25.8828	33.5938	41.4922
33.75	32.5625	36.0547	25.8828	33.6172	41.4922
33.8333	32.5391	36.0547	25.9062	33.6172	41.5156
33.9167	32.5391	36.0547	25.9062	33.6172	41.5391
34	32.5391	36.0547	25.9062	33.6406	41.5391
34.0833	32.5391	36.0547	25.9062	33.6406	41.5391
34.1667	32.5391	36.1016	25.9297	33.6406	41.5391
34.25	32.5391	36.125	25.9531	33.6406	41.5391
34.3333	32.5625	36.125	25.9531	33.6406	41.5391
34.4167	32.5859	36.125	25.9531	33.6406	41.5391
34.5	32.5859	36.125	25.9531	33.6641	41.5391
34.5833	32.5859	36.125	25.9531	33.6641	41.5625
34.6667	32.6094	36.1484	25.9531	33.6641	41.5625
34.75	32.6094	36.1719	25.9531	33.6875	41.5625
34.8333	32.6094	36.1719	25.9531	33.7109	41.5625
34.9167	32.6094	36.1719	25.9766	33.7109	41.5859
35	32.6094	36.1719	25.9766	33.7109	41.5859
35.0833	32.6328	36.1719	25.9766	33.7109	41.5859
35.1667	32.6328	36.1953	25.9766	33.7109	41.5859
35.25	32.6328	36.2188	25.9766	33.7344	41.5859
35.3333	32.6562	36.2188	25.9766	33.7344	41.6094
35.4167	32.6562	36.2188	25.9766	33.7344	41.6328
35.5	32.6562	36.2188	25.9766	33.7344	41.6328
35.5833	32.6562	36.2188	26	33.7344	41.6562
35.6667	32.6797	36.2188	26.0234	33.7344	41.6562
35.75	32.6797	36.2422	26.0469	33.7344	41.6562
35.8333	32.6797	36.2422	26.0469	33.7344	41.6562
35.9167	32.7031	36.2422	26.0469	33.7344	41.6562
36	32.7031	36.2422	26.0703	33.7578	41.6562
36.0833	32.7031	36.2422	26.0938	33.7812	41.6562
36.1667	32.7266	36.2656	26.0938	33.7812	41.6562
36.25	32.7266	36.2656	26.0938	33.8047	41.6562
36.3333	32.7266	36.2656	26.0938	33.8281	41.6562
36.4167	32.7266	36.2656	26.0938	33.8281	41.6797
36.5	32.7266	36.2656	26.0938	33.8281	41.7031
36.5833	32.7266	36.2656	26.0938	33.8281	41.7031
36.6667	32.7266	36.2656	26.1172	33.8281	41.7031
36.75	32.75	36.2891	26.1172	33.8281	41.7031
36.8333	32.75	36.3125	26.0938	33.8281	41.7031
36.9167	32.75	36.3359	26.0938	33.8516	41.7031
37	32.75	36.3359	26.0938	33.875	41.7266
37.0833	32.75	36.3359	26.0938	33.875	41.7266
37.1667	32.7734	36.3594	26.0938	33.875	41.7266
37.25	32.7969	36.3828	26.0938	33.875	41.7266
37.3333	32.7969	36.3828	26.0938	33.875	41.7266
37.4167	32.7969	36.3828	26.0938	33.875	41.7266
37.5	32.7969	36.3828	26.0938	33.875	41.75
37.5833	32.7969	36.3828	26.0938	33.8984	41.75
37.6667	32.7734	36.3828	26.0938	33.9219	41.75
37.75	32.75	36.4062	26.1172	33.9219	41.75
37.8333	32.75	36.4062	26.1172	33.9219	41.75
37.9167	32.75	36.4062	26.1406	33.9219	41.7734
38	32.75	36.4062	26.1641	33.9219	41.7734
38.0833	32.75	36.4062	26.1641	33.9453	41.7734
38.1667	32.7734	36.4062	26.1641	33.9453	41.7734
38.25	32.7969	36.4297	26.1641	33.9453	41.7734
38.3333	32.8203	36.4297	26.1641	33.9453	41.7734
38.4167	32.8438	36.4297	26.1641	33.9453	41.7734
38.5	32.8438	36.4297	26.1641	33.9453	41.7969
38.5833	32.8438	36.4297	26.1641	33.9453	41.7969
38.6667	32.8438	36.4297	26.1875	33.9453	41.7969
38.75	32.8672	36.4766	26.2109	33.9453	41.7969
38.8333	32.8672	36.5	26.2109	33.9453	41.7969
38.9167	32.8672	36.5	26.2109	33.9453	41.7969
39	32.8672	36.5	26.2109	33.9453	41.8203
39.0833	32.8672	36.5	26.2109	33.9688	41.8203
39.1667	32.8672	36.5	26.2109	33.9688	41.8203
39.25	32.8906	36.5234	26.2109	33.9688	41.8438
39.3333	32.8906	36.5234	26.2109	33.9922	41.8438
39.4167	32.9141	36.5234	26.2109	33.9922	41.8438
39.5	32.9141	36.5234	26.2109	33.9922	41.8672
39.5833	32.9141	36.5469	26.2344	33.9922	41.8672
39.6667	32.9141	36.5469	26.2344	34.0156	41.8672
39.75	32.9141	36.5469	26.2578	34.0391	41.8672
39.8333	32.9141	36.5703	26.2578	34.0391	41.8672
39.9167	32.9375	36.5703	26.2578	34.0391	41.8672
40	32.9375	36.5703	26.2812	34.0391	41.8906
40.0833	32.9375	36.5703	26.2812	34.0625	41.8906
40.1667	32.9609	36.5703	26.2812	34.0625	41.8906
40.25	32.9609	36.5703	26.2812	34.0625	41.8906
40.3333	32.9609	36.5703	26.2812	34.0625	41.8906
40.4167	32.9609	36.5703	26.2812	34.0625	41.8906
40.5	32.9609	36.5703	26.2812	34.0625	41.9141
40.5833	32.9609	36.5938	26.2812	34.0625	41.9141
40.6667	32.9609	36.5938	26.2812	34.0859	41.9141
40.75	32.9844	36.5938	26.2812	34.0859	41.9141
40.8333	32.9844	36.6172	26.2812	34.0859	41.9141
40.9167	32.9844	36.6172	26.2812	34.0859	41.9141
41	32.9844	36.6172	26.2812	34.0859	41.9375
41.0833	32.9844	36.6172	26.3047	34.0859	41.9609
41.1667	32.9844	36.6172	26.3047	34.1094	41.9609
41.25	32.9844	36.6406	26.3047	34.1094	41.9609
41.3333	33.0078	36.6406	26.3281	34.1094	41.9609
41.4167	33.0078	36.6406	26.3281	34.1328	41.9609
41.5	33.0078	36.6406	26.3281	34.1328	41.9609
41.5833	33.0078	36.6641	26.3281	34.1094	41.9609
41.6667	33.0078	36.6641	26.3281	34.1094	41.9609
41.75	33.0312	36.6641	26.3281	34.1094	41.9844
41.8333	33.0312	36.6641	26.3281	34.1094	41.9844
41.9167	33.0312	36.6641	26.3281	34.1094	41.9844
42	33.0547	36.6641	26.3281	34.1094	42.0078
42.0833	33.0547	36.6641	26.3281	34.1094	42.0078
42.1667	33.0547	36.6641	26.3281	34.1328	42.0078
42.25	33.0781	36.6641	26.3516	34.1562	42.0078
42.3333	33.0781	36.6875	26.3516	34.1562	42.0078
42.4167	33.0781	36.7109	26.3516	34.1562	42.0078
42.5	33.0781	36.7109	26.3516	34.1562	42.0078
42.5833	33.0781	36.7109	26.3516	34.1562	42.0078
42.6667	33.0781	36.7109	26.3516	34.1562	42.0078
42.75	33.0781	36.7109	26.3516	34.1562	42.0078
42.8333	33.0781	36.7109	26.3516	34.1562	42.0078
42.9167	33.0781	36.7344	26.3516	34.1797	42.0078
43	33.0781	36.7344	26.3516	34.1797	42.0312
43.0833	33.1016	36.7344	26.3516	34.1797	42.0312
43.1667	33.1016	36.7344	26.3516	34.2031	42.0312
43.25	33.1016	36.7344	26.3516	34.2031	42.0312
43.3333	33.1016	36.7578	26.3516	34.2031	42.0312
43.4167	33.1016	36.7812	26.3516	34.2031	42.0312
43.5	33.1016	36.7812	26.375	34.2031	42.0547
43.5833	33.125	36.7812	26.375	34.2031	42.0547
43.6667	33.125	36.7812	26.375	34.2266	42.0547
43.75	33.125	36.7812	26.375	34.2266	42.0547
43.8333	33.1484	36.7812	26.375	34.2266	42.0547
43.9167	33.1484	36.7812	26.375	34.2266	42.0547
44	33.1484	36.7812	26.375	34.2266	42.0547
44.0833	33.1484	36.7812	26.375	34.2266	42.0781
44.1667	33.1484	36.8047	26.375	34.25	42.0781
44.25	33.1484	36.8047	26.375	34.25	42.0781
44.3333	33.1484	36.8047	26.375	34.25	42.1016
44.4167	33.1484	36.8281	26.3984	34.25	42.1016
44.5	33.1484	36.8281	26.3984	34.25	42.0781
44.5833	33.1719	36.8281	26.3984	34.25	42.0781
44.6667	33.1719	36.8281	26.3984	34.2734	42.0781
44.75	33.1719	36.8281	26.3984	34.2734	42.0781
44.8333	33.1719	36.8281	26.4219	34.2734	42.0781
44.9167	33.1719	36.8516	26.4219	34.2734	42.0781
45	33.1719	36.8516	26.4219	34.2734	42.1016
45.0833	33.1953	36.8516	26.4219	34.2734	42.125
45.1667	33.1953	36.8516	26.4219	34.2969	42.125
45.25	33.1953	36.8516	26.4219	34.2969	42.125
45.3333	33.1953	36.8516	26.4219	34.2969	42.125
45.4167	33.1953	36.875	26.4219	34.2969	42.1484
45.5	33.1953	36.875	26.4219	34.2969	42.1484
45.5833	33.2188	36.875	26.4219	34.2969	42.125
45.6667	33.2188	36.875	26.4219	34.2969	42.125
45.75	33.2188	36.875	26.4219	34.3203	42.125
45.8333	33.2188	36.875	26.4219	34.3203	42.125
45.9167	33.2188	36.875	26.4219	34.3203	42.125
46	33.2188	36.875	26.4219	34.3203	42.125
46.0833	33.2188	36.875	26.4219	34.3203	42.1484
46.1667	33.2422	36.875	26.4219	34.3203	42.1719
46.25	33.2422	36.875	26.4219	34.3203	42.1719
46.3333	33.2422	36.8984	26.4453	34.3203	42.1719
46.4167	33.2422	36.9219	26.4453	34.3203	42.1719
46.5	33.2422	36.9219	26.4453	34.3203	42.1719
46.5833	33.2422	36.9219	26.4453	34.3438	42.1719
46.6667	33.2422	36.9219	26.4453	34.3438	42.1953
46.75	33.2422	36.9219	26.4453	34.3438	42.1953
46.8333	33.2656	36.9219	26.4453	34.3438	42.1953
46.9167	33.2656	36.9219	26.4453	34.3438	42.2188
47	33.2656	36.9453	26.4453	34.3438	42.2188
47.0833	33.2656	36.9453	26.4453	34.3438	42.2188
47.1667	33.2656	36.9453	26.4688	34.3438	42.2188
47.25	33.2656	36.9453	26.4688	34.3672	42.2188
47.3333	33.2656	36.9453	26.4688	34.3672	42.2188
47.4167	33.2891	36.9688	26.4688	34.3672	42.2188
47.5	33.2891	36.9688	26.4688	34.3906	42.2188
47.5833	33.2891	36.9688	26.4688	34.3906	42.2188
47.6667	33.3125	36.9688	26.4688	34.3906	42.2188
47.75	33.3125	36.9688	26.4688	34.4141	42.2188
47.8333	33.3125	36.9688	26.4688	34.4141	42.2188
47.9167	33.3125	36.9688	26.4688	34.4141	42.2188
48	33.3125	36.9922	26.4922	34.4141	42.2188
48.0833	33.3125	36.9922	26.4922	34.4141	42.2188
48.1667	33.3125	36.9922	26.4922	34.4141	42.2422
48.25	33.3125	36.9922	26.4922	34.4141	42.2422
48.3333	33.3125	36.9922	26.4922	34.4141	42.2422
48.4167	33.3359	36.9922	26.4922	34.4141	42.2422
48.5	33.3359	37.0156	26.4922	34.4141	42.2422
48.5833	33.3359	37.0156	26.4922	34.4141	42.2656
48.6667	33.3359	37.0156	26.4922	34.4141	42.2656
48.75	33.3359	37.0156	26.4922	34.4375	42.2656
48.8333	33.3359	37.0156	26.4922	34.4375	42.2656
48.9167	33.3359	37.0156	26.4922	34.4375	42.2656
49	33.3359	37.0391	26.4922	34.4375	42.2656
49.0833	33.3359	37.0391	26.4922	34.4375	42.2656
49.1667	33.3359	37.0391	26.4922	34.4375	42.2656
49.25	33.3359	37.0391	26.4922	34.4609	42.2656
49.3333	33.3359	37.0391	26.4922	34.4609	42.2656
49.4167	33.3594	37.0391	26.4922	34.4609	42.2656
49.5	33.3594	37.0625	26.4922	34.4844	42.2656
49.5833	33.3359	37.0625	26.5156	34.6953	42.2656
49.6667	33.3359	37.0625	26.5391	35.0938	42.2891
49.75	33.3359	37.0625	26.5391	35.4219	42.2891
49.8333	33.3359	37.0625	26.5156	35.5391	42.2891
49.9167	33.3359	37.0625	26.5156	35.5859	42.2891
50	33.3359	37.0625	26.5156	35.6094	42.2891
50.0833	33.3359	37.0625	26.5156	35.6562	42.2891
50.1667	33.3594	37.0625	26.5156	35.7266	42.3125
50.25	33.3828	37.0859	26.5156	35.7734	42.3125
50.3333	33.3828	37.0859	26.5156	35.7734	42.3125
50.4167	33.4062	37.0859	26.5156	35.7734	42.3125
50.5	33.4062	37.0859	26.5156	35.7969	42.3125
50.5833	33.4062	37.0859	26.5156	35.8438	42.3125
50.6667	33.4062	37.0859	26.4922	35.8672	42.3125
50.75	33.4062	37.0859	26.4922	35.8672	42.3125
50.8333	33.4062	37.1094	26.4922	35.8906	42.3125
50.9167	33.3828	37.1094	26.4922	35.9141	42.3125
51	33.3828	37.1094	26.4922	35.8906	42.3125
51.0833	33.3828	37.1094	26.4922	35.8906	42.3125
51.1667	33.3828	37.1094	26.4922	35.8906	42.3125
51.25	33.3828	37.1094	26.4922	35.8906	42.3359
51.3333	33.3828	37.1094	26.4922	35.8906	42.3359
51.4167	33.3828	37.1094	26.4922	35.8906	42.3359
51.5	33.4062	37.1094	26.4922	35.8906	42.3359
51.5833	33.4062	37.1328	26.4922	35.9141	42.3359
51.6667	33.4062	37.1328	26.5156	35.9141	42.3594
51.75	33.4062	37.1328	26.5156	35.8906	42.3828
51.8333	33.4062	37.1328	26.5156	35.8906	42.3828
51.9167	33.4062	37.1328	26.5156	35.8906	42.3828
52	33.4062	37.1328	26.5156	35.8906	42.3828
52.0833	33.4062	37.1328	26.5156	35.8906	42.3828
52.1667	33.4062	37.1328	26.5156	35.8906	42.3594
52.25	33.4062	37.1328	26.5391	35.9375	42.3594
52.3333	33.4062	37.1328	26.5391	36.0078	42.3594
52.4167	33.4297	37.1328	26.5391	36.0312	42.3594
52.5	33.4297	37.1328	26.5391	36.0312	42.3594
52.5833	33.4297	37.1562	26.5391	36.0312	42.3594
52.6667	33.4531	37.1562	26.5391	36.0312	42.3828
52.75	33.4531	37.1562	26.5391	36.0312	42.4062
52.8333	33.4531	37.1562	26.5625	36.0312	42.4062
52.9167	33.4531	37.1562	26.5391	36.0312	42.4062
53	33.4531	37.1797	26.5391	36.0312	42.4062
53.0833	33.4531	37.1797	26.5391	36.0547	42.4062
53.1667	33.4531	37.1797	26.5391	36.0781	42.4062
53.25	33.4766	37.1797	26.5391	36.0781	42.4062
53.3333	33.5	37.1797	26.5391	36.0781	42.4062
53.4167	33.5	37.1797	26.5391	36.0781	42.4062
53.5	33.4766	37.1797	26.5625	36.0781	42.4062
53.5833	33.4766	37.2031	26.5625	36.1016	42.4062
53.6667	33.4766	37.2031	26.5625	36.1016	42.4062
53.75	33.4766	37.2031	26.5391	36.1016	42.4297
53.8333	33.4766	37.2031	26.5391	36.1016	42.4297
53.9167	33.4766	37.2031	26.5391	36.1016	42.4297
54	33.5	37.2031	26.5391	36.125	42.4297
54.0833	33.5234	37.2031	26.5391	36.1016	42.4297
54.1667	33.5234	37.2031	26.5391	36.1016	42.4297
54.25	33.5234	37.2031	26.5625	36.1016	42.4297
54.3333	33.5234	37.2031	26.5625	36.1016	42.4531
54.4167	33.5234	37.2031	26.5625	36.1016	42.4531
54.5	33.5234	37.2266	26.5625	36.1016	42.4531
54.5833	33.5234	37.2266	26.5625	36.1016	42.4531
54.6667	33.5234	37.2266	26.5625	36.125	42.4531
54.75	33.5234	37.2266	26.5625	36.125	42.4766
54.8333	33.5234	37.2266	26.5625	36.125	42.4766
54.9167	33.5234	37.2266	26.5625	36.1484	42.4766
55	33.5234	37.2266	26.5625	36.1719	42.4766
55.0833	33.5234	37.2266	26.5625	36.1719	42.4766
55.1667	33.5234	37.25	26.5625	36.1719	42.4766
55.25	33.5469	37.25	26.5625	36.1719	42.4766
55.3333	33.5469	37.25	26.5625	36.1719	42.5
55.4167	33.5469	37.25	26.5625	36.1719	42.5
55.5	33.5469	37.25	26.5625	36.1719	42.5
55.5833	33.5469	37.25	26.5625	36.1719	42.5
55.6667	33.5469	37.2734	26.5625	36.1719	42.5
55.75	33.5703	37.2734	26.5625	36.1719	42.5
55.8333	33.5703	37.2734	26.5625	36.1719	42.5
55.9167	33.5703	37.2969	26.5625	36.1953	42.5
56	33.5703	37.2969	26.5625	36.1953	42.5
56.0833	33.5703	37.2969	26.5859	36.1953	42.5
56.1667	33.5703	37.2969	26.5859	36.2188	42.5
56.25	33.5703	37.2969	26.5859	36.2188	42.5234
56.3333	33.5703	37.2969	26.5859	36.2188	42.5234
56.4167	33.5703	37.2969	26.5859	36.2188	42.5234
56.5	33.5703	37.2969	26.5859	36.2188	42.5234
56.5833	33.5703	37.2969	26.5859	36.2188	42.5234
56.6667	33.5703	37.3203	26.5859	36.2188	42.5234
56.75	33.5703	37.3203	26.5859	36.2188	42.5469
56.8333	33.5703	37.3203	26.5859	36.1953	42.5469
56.9167	33.5703	37.3203	26.5859	36.1719	42.5469
57	33.5703	37.3203	26.5859	36.1719	42.5469
57.0833	33.5938	37.3203	26.5859	36.1719	42.5469
57.1667	33.5938	37.3438	26.5859	36.1719	42.5469
57.25	33.5938	37.3438	26.5859	36.1719	42.5469
57.3333	33.6172	37.3438	26.5859	36.1719	42.5469
57.4167	33.6406	37.3203	26.5859	36.1953	42.5469
57.5	33.6172	37.3203	26.6094	36.2188	42.5469
57.5833	33.5938	37.3203	26.6328	36.2188	42.5469
57.6667	33.5938	37.3203	26.6328	36.2188	42.5469
57.75	33.5938	37.3203	26.6094	36.2188	42.5469
57.8333	33.5938	37.3203	26.5859	36.2188	42.5703
57.9167	33.5938	37.3438	26.5859	36.2188	42.5703
58	33.5938	37.3438	26.5859	36.2188	42.5703
58.0833	33.6406	37.3438	26.5859	36.2188	42.5703
58.1667	33.6641	37.3672	26.5859	36.2188	42.5938
58.25	33.6641	37.3672	26.6094	36.2188	42.5703
58.3333	33.6641	37.3672	26.6328	36.2188	42.5703
58.4167	33.6641	37.3672	26.6328	36.2188	42.6172
58.5	33.6641	37.3672	26.6094	36.2422	42.6172
58.5833	33.6641	37.3906	26.6094	36.2422	42.5938
58.6667	33.6406	37.3906	26.6094	36.2422	42.5938
58.75	33.6172	37.3906	26.6094	36.2422	42.5703
58.8333	33.6172	37.3906	26.6094	36.2422	42.5703
58.9167	33.6172	37.3906	26.6094	36.2422	42.5703
59	33.6172	37.3906	26.6094	36.2422	42.5703
59.0833	33.6172	37.3906	26.6094	36.2422	42.5703
59.1667	33.6172	37.3906	26.5859	36.2656	42.5703
59.25	33.6172	37.3906	26.5859	36.2656	42.5703
59.3333	33.5938	37.3906	26.5859	36.2656	42.5703
59.4167	33.5938	37.3906	26.5859	36.2656	42.5703
59.5	33.5938	37.3906	26.5859	36.2422	42.5703
59.5833	33.5938	37.3906	26.5859	36.2422	42.5703
59.6667	33.5938	37.4141	26.5859	36.2422	42.5703
59.75	33.5938	37.4375	26.5859	36.2422	42.5703
59.8333	33.6172	37.4375	26.5625	36.2422	42.5703
59.9167	33.6406	37.4375	26.5625	36.2422	42.5703
60	33.6406	37.4375	26.5625	36.2422	42.5703

## Sheet: Figure 5c
Figure 5c	Reported TEG fibrinogen level versus the shear elasticity value for 97 trauma patient samples
Gf	TEG FLEV
681.818	219
1493.51	419.7
1993.01	520.1
1622.52	447.1
1993.01	520.1
2518.8	611.3
1097.56	328.5
1329.11	383.2
747.126	237.2
2042.25	529.2
1666.67	456.2
847.953	246.6
1369.43	392.3
1369.43	392.3
1451.61	410.6
1329.11	383.2
2042.25	529.2
2042.25	529.2
917.16	282.8
1666.67	456.2
1622.52	447.1
1711.41	465.3
1060.61	319.3
988.024	301.1
347.594	159.4
1578.95	438
1711.41	465.3
1410.26	401.5
917.16	282.8
1024.1	310.2
1993.01	520.1
1451.61	410.6
154.639	110.6
2299.27	574.8
1250	365
1289.31	374.1
1756.76	474.5
376.344	159.3
1756.76	474.5
1060.61	319.3
882.353	273.7
1134.97	337.6
2812.5	656.9
555.556	182.5
1211.18	355.8
1105.01	337.6
2874.02	666.1
1493.51	419.7
2042.25	529.2
1329.11	383.2
714.286	228.1
1711.41	465.3
1250	365
1622.52	447.1
1289.31	374.1
1410.26	401.5
1666.67	456.2
780.347	246.4
1172.84	346.7
1535.95	428.8
1410.26	401.5
1666.67	456.2
1666.67	456.2

## Sheet: Figure 5d
Figure 5d	Measured TEG fibrinogen level versus the shear elasticity value for 97 trauma patient samples
Gf	Fibrinogen Level
681.818	59
1493.51	324
1993.01	350
1622.52	206
1993.01	290
2518.8	373
1097.56	284
1329.11	195
747.126	137
2042.25	275
1666.67	330
847.953	65
1369.43	233
1369.43	111
1451.61	195
1329.11	127
2042.25	365
2042.25	324
917.16	170
1666.67	193
1622.52	199
1711.41	179
1060.61	198
988.024	174
347.594	76
1578.95	333
1711.41	213
1410.26	199
917.16	121
1024.1	185
1993.01	335
1451.61	170
154.639	130
2299.27	257
1250	221
1289.31	173
1756.76	229
376.344	98
1756.76	255
1060.61	183
882.353	106
1134.97	159
2812.5	388
555.556	141
1211.18	153
1105.01	136
2874.02	388
1493.51	157
2042.25	207
1329.11	264
714.286	156
1711.41	303
1250	237
1622.52	154
1289.31	257
1410.26	222
1666.67	297
780.347	153
1172.84	179
1535.95	303
1410.26	167
1666.67	225
1666.67	258

## Sheet: Figure 6a
Figure 6a	TEG amplitude versus time for 15 whole blood trauma patient samples (experiment versus estimation)
Time [min]	Exp. Amp. [mm]																Est. Amp. [mm]
	1	2	3	4	5	6	7	8	9	10	11	12	13	14	15		1	2	3	4	5	6	7	8	9	10	11	12	13	14	15
0	0.125	0.125	0.125	0.125	0.125	0.125	0.125	0.125	0.125	0.125	0.125	0.125	0.125	0.125	0.125		0	0	0	0	0	0	0	0	0	0	0	0	0	0	0
0.0833333	0.125	0.125	0.125	0.125	0.125	0.125	0.125	0.125	0.125	0.125	0.125	0.125	0.125	0.125	0.125		0	0	0	0	0	0	0	0	0	0	0	0	0	0	0
0.166667	0.125	0.125	0.125	0.125	0.125	0.125	0.125	0.125	0.125	0.125	0.125	0.125	0.125	0.125	0.125		0	0	0	0	0	0	0	0	0	0	0	0	0	0	0
0.25	0.125	0.125	0.125	0.125	0.125	0.125	0.125	0.125	0.125	0.125	0.125	0.125	0.125	0.125	0.125		0	0	0	0	0	0	0	0	0	0	0	0	0	0	0
0.333333	0.125	0.125	0.125	0.125	0.125	0.125	0.125	0.125	0.125	0.125	0.125	0.125	0.125	0.125	0.125		0	0	0	0	0	0	0	0	0	0	0	0	0	0	0
0.416667	0.125	0.125	0.125	0.125	0.125	0.125	0.125	0.125	0.125	0.125	0.125	0.125	0.125	0.125	0.125		0	0	0	0	0	0	0	0	0	0	0	0	0	0	0
0.5	0.125	0.125	0.125	0.125	0.125	0.125	0.125	0.125	0.125	0.125	0.125	0.125	0.125	0.125	0.125		0	0	0	0	0	0	0	0	0	0	0	0	0	0	0
0.583333	0.125	0.125	0.125	0.125	0.125	0.125	0.125	0.125	0.125	0.125	0.125	0.125	0.125	0.125	0.125		0	0	0	0	0	0	0	0	0	0	0	0	0	0	0
0.666667	0.125	0.125	0.125	0.125	0.125	0.125	0.125	0.125	0.125	0.125	0.125	0.125	0.125	0.125	0.125		0	0	0	0	0	0	0	0	0	0	0	0	0	0	0
0.75	0.125	0.125	0.125	0.125	0.125	0.125	0.125	0.125	0.125	0.125	0.125	0.125	0.125	0.125	0.125		0	0	0	0	0	0	0	0	0	0	0	0	0	0	0
0.833333	0.125	0.125	0.125	0.125	0.125	0.125	0.125	0.125	0.125	0.125	0.125	0.125	0.125	0.125	0.125		0	0	0	0	0	0	0	0	0	0	0	0	0	0	0
0.916667	0.125	0.125	0.125	0.125	0.125	0.125	0.125	0.125	0.125	0.125	0.125	0.125	0.125	0.125	0.125		0	0	0	0	0	0	0	0	0	0	0	0	0	0	0
1	0.125	0.125	0.125	0.125	0.125	0.125	0.125	0.125	0.125	0.125	0.125	0.125	0.125	0.125	0.125		0	0	0	0	0	0	0	0	0	0	0	0	0	0	0
1.08333	0.125	0.125	0.125	0.125	0.125	0.125	0.125	0.125	0.125	0.125	0.125	0.125	0.125	0.125	0.125		0	0	0	0	0	0	0	0	0	0	0	0	0	0	0
1.16667	0.125	0.125	0.125	0.125	0.125	0.125	0.125	0.125	0.125	0.125	0.125	0.125	0.125	0.125	0.125		0	0	0	0	0	0	0	0	0	0	0	0	0	0	0
1.25	0.125	0.125	0.125	0.125	0.125	0.1953	0.125	0.125	0.125	0.125	0.125	0.125	0.125	0.125	0.125		0	0	0	0	0	0	0	0	0	0	0	0	0	0	0
1.33333	0.125	0.125	0.125	0.125	0.125	0.3594	0.125	0.125	0.125	0.125	0.125	0.125	0.125	0.125	0.125		0	0	0	0	0	0	0	0	0	0	0	0	0	0	0
1.41667	0.125	0.125	0.125	0.125	0.125	0.4297	0.125	0.125	0.125	0.125	0.125	0.125	0.125	0.125	0.125		0	0	0	0	0	0	0	0	0	0	0	0	0	0	0
1.5	0.125	0.125	0.125	0.125	0.125	0.4297	0.125	0.125	0.125	0.125	0.125	0.125	0.125	0.125	0.125		0	0	0	0	0	0	0	0	0	0	0	0	0	0	0
1.58333	0.125	0.125	0.125	0.125	0.125	0.4062	0.125	0.125	0.125	0.125	0.125	0.125	0.125	0.125	0.125		0	0	0	0	0	0	0	0	0	0	0	0	0	0	0
1.66667	0.125	0.125	0.125	0.125	0.125	0.4062	0.125	0.125	0.125	0.125	0.125	0.125	0.125	0.125	0.125		0	0	0	0	0	0	0	0	0	0	0	0	0	0	0
1.75	0.125	0.125	0.125	0.125	0.125	0.4062	0.125	0.125	0.125	0.125	0.125	0.125	0.125	0.125	0.125		0	0	0	0	0	0	0	0	0	0	0	0	0	0	0
1.83333	0.125	0.125	0.125	0.125	0.125	0.4062	0.125	0.125	0.125	0.125	0.125	0.125	0.125	0.125	0.125		0	0	0	0	0	0	0	0	0	0	0	0	0	0	0
1.91667	0.125	0.125	0.125	0.125	0.125	0.3828	0.125	0.125	0.125	0.125	0.125	0.125	0.125	0.125	0.125		0	0	0	0	0	0	0	0	0	0	0	0	0	0	0
2	0.125	0.125	0.125	0.125	0.125	0.3828	0.125	0.125	0.125	0.125	0.125	0.125	0.125	0.125	0.125		0	0	0	0	0	0	0	0	0	0	0	0	0	0	0
2.08333	0.125	0.125	0.125	0.125	0.125	0.3828	0.125	0.125	0.125	0.125	0.125	0.125	0.125	0.125	0.125		0	0	0	0	0	0	0	0	0	0	0	0	0	0	0
2.16667	0.125	0.125	0.125	0.125	0.125	0.3828	0.125	0.125	0.125	0.125	0.125	0.125	0.125	0.125	0.125		0	0	0	0	0	0	0	0	0	0	0	0	0	0	0
2.25	0.125	0.125	0.125	0.125	0.125	0.3828	0.125	0.125	0.125	0.125	0.125	0.125	0.125	0.125	0.125		0	0	0	0	0	0	0	0	0	0.0095	0	0	0	0	0
2.33333	0.125	0.125	0.125	0.125	0.125	0.3828	0.125	0.125	0.125	0.125	0.125	0.125	0.125	0.2188	0.125		0	0	0	0	0	0	0	0	0	0.0932	0	0	0	0	0
2.41667	0.125	0.125	0.125	0.125	0.125	0.3594	0.125	0.125	0.125	0.125	0.125	0.125	0.125	0.3359	0.125		0	0	0	0	0	0	0	0	0	0.2625	0	0	0	0	0
2.5	0.125	0.125	0.125	0.125	0.125	0.3594	0.125	0.125	0.125	0.125	0.125	0.125	0.125	0.3594	0.125		0	0	0	0	0	0	0	0	0	0.5164	0	0	0	0	0
2.58333	0.125	0.125	0.125	0.125	0.125	0.3594	0.125	0.125	0.125	0.2188	0.125	0.125	0.125	0.3594	0.125		0	0	0	0	0	0	0	0	0	0.854	0	0	0	0	0
2.66667	0.1719	0.125	0.125	0.125	0.125	0.3594	0.125	0.125	0.125	0.5234	0.125	0.125	0.125	0.3828	0.125		0	0	0	0	0	0	0	0	0	1.2743	0	0	0	0	0
2.75	0.3125	0.125	0.125	0.125	0.125	0.3594	0.125	0.125	0.125	0.875	0.125	0.125	0.125	0.4297	0.125		0	0	0	0	0	0	0	0	0	1.7763	0	0	0	0	0
2.83333	0.5	0.125	0.125	0.125	0.125	0.3594	0.125	0.125	0.125	1.25	0.125	0.125	0.125	0.4766	0.125		0	0	0	0	0	0	0	0	0	2.3496	0	0	0	0	0
2.91667	0.7578	0.125	0.125	0.125	0.125	0.3594	0.125	0.125	0.125	1.7656	0.125	0.125	0.125	0.5703	0.125		0	0	0	0	0	0	0	0	0	2.9286	0	0	0	0	0
3	1.1328	0.125	0.125	0.125	0.125	0.3594	0.125	0.125	0.125	2.3984	0.125	0.125	0.125	0.7109	0.125		0	0	0	0	0	0	0	0	0	3.501	0	0	0	0	0
3.08333	1.6953	0.125	0.125	0.125	0.125	0.3594	0.125	0.125	0.125	3.1016	0.125	0.125	0.125	0.8984	0.125		0	0	0	0	0	0	0	0	0	4.0669	0	0	0	0	0
3.16667	2.4688	0.125	0.125	0.125	0.125	0.3594	0.125	0.125	0.125	3.8047	0.125	0.125	0.125	1.2266	0.125		0	0	0	0	0	0	0	0	0	4.6264	0	0	0	0.0093	0
3.25	3.4297	0.125	0.125	0.125	0.125	0.3594	0.125	0.125	0.125	4.5547	0.125	0.125	0.125	1.6719	0.125		0	0	0	0	0	0	0	0	0	5.1794	0	0	0	0.1665	0
3.33333	4.5547	0.125	0.125	0.125	0.125	0.3594	0.125	0.125	0.125	5.2812	0.125	0.125	0.125	2.3047	0.125		0	0	0	0	0	0	0	0	0	5.7262	0	0	0	0.515	0
3.41667	5.8203	0.125	0.125	0.125	0.125	0.3359	0.125	0.125	0.125	5.9844	0.125	0.125	0.125	3.0781	0.125		0	0	0	0	0	0	0	0	0	6.2667	0	0	0	1.0508	0
3.5	7.1562	0.125	0.125	0.125	0.125	0.3359	0.125	0.125	0.125	6.6641	0.125	0.125	0.125	4.0156	0.125		0	0	0	0	0	0	0	0	0	6.8011	0	0	0	1.7699	0
3.58333	8.5625	0.125	0.125	0.125	0.125	0.3359	0.125	0.125	0.125	7.2969	0.125	0.125	0.125	5.1172	0.125		0	0	0	0	0	0	0	0	0	7.3294	0	0	0	2.6687	0
3.66667	9.9453	0.125	0.125	0.125	0.125	0.3359	0.125	0.125	0.2188	7.9062	0.125	0.125	0.125	6.3359	0.125		0	0	0	0	0	0	0	0	0	7.8517	0	0	0.036	3.7434	0
3.75	11.3281	0.125	0.125	0.125	0.125	0.3359	0.125	0.125	0.4766	8.5156	0.125	0.125	0.125	7.6484	0.125		0	0	0	0	0	0	0	0	0	8.368	0	0	0.2468	4.981	0
3.83333	12.7109	0.125	0.125	0.125	0.125	0.3359	0.125	0.125	0.8047	9.1016	0.125	0.125	0.125	9.0547	0.2422		0	0	0	0	0	0	0	0	0	8.8784	0	0	0.6425	6.2393	0
3.91667	14	0.125	0.125	0.125	0.125	0.3359	0.125	0.125	1.25	9.6641	0.125	0.125	0.125	10.4844	0.4297		0.0312	0	0	0	0	0	0	0	0	9.383	0	0.0541	1.2192	7.4715	0
4	15.2656	0.125	0.125	0.125	0.125	0.3359	0.2422	0.125	1.8828	10.1797	0.125	0.125	0.125	11.9375	0.6641		0.2204	0	0	0	0.0365	0	0.0451	0	0	9.8819	0	0.333	1.9731	8.6782	0
4.08333	16.5078	0.125	0.125	0.125	0.125	0.3359	0.6406	0.125	2.7266	10.6953	0.125	0.125	0.1719	13.3906	1.0156		0.5782	0	0	0	0.2269	0	0.2869	0	0	10.3751	0	0.8437	2.9004	9.8598	0
4.16667	17.6797	0.1719	0.125	0.125	0.125	0.3359	1.2031	0.125	3.7109	11.1875	0.125	0.125	0.3594	14.8438	1.5078		1.1012	0.0462	0	0	0.5777	0	0.7335	0	0	10.8627	0	1.5797	3.9974	11.017	0
4.25	18.8047	0.3828	0.125	0.125	0.125	0.3359	1.7891	0.125	4.8359	11.6562	0.125	0.125	0.5938	16.2266	2.1172		1.7861	0.2427	0	0	1.0858	0	1.3804	0	0	11.3447	0	2.5349	5.2244	12.1502	0
4.33333	19.8828	0.6641	0.125	0.125	0.125	0.3359	2.5391	0.125	6.0781	12.0781	0.2422	0.125	0.875	17.6094	2.8906		2.6296	0.5912	0	0	1.7485	0	2.2228	0	0.0238	11.8212	0	3.7033	6.4393	13.2599	0.0092
4.41667	20.9141	0.9688	0.125	0.125	0.125	0.3359	3.5234	0.125	7.3672	12.5234	0.5469	0.1484	1.25	18.9453	3.8281		3.6286	1.089	0	0	2.5631	0	3.2565	0	0.1915	12.2923	0	5.0791	7.6282	14.3465	0.1593
4.5	21.9453	1.3906	0.125	0.125	0.125	0.3359	4.7188	0.125	8.6797	12.9688	0.875	0.4531	1.7422	20.2578	4.8828		4.7488	1.7338	0	0	3.5268	0	4.4768	0	0.5171	12.758	0.0377	6.6026	8.7918	15.4107	0.4907
4.58333	22.9062	1.9531	0.125	0.125	0.125	0.3359	6.1016	0.125	9.9922	13.3906	1.2734	0.9453	2.4219	21.5234	6.0312		5.8602	2.5231	0	0	4.6004	0	5.8332	0	0.9978	13.2184	0.2273	8.0973	9.9306	16.4528	1.0001
4.66667	23.8203	2.7266	0.125	0.125	0.125	0.3359	7.625	0.3828	11.2812	13.8125	1.7656	1.5078	3.2188	22.7656	7.2734		6.9494	3.4545	0	0	5.6639	0	7.1695	0	1.6306	13.6736	0.5744	9.5511	11.0452	17.4733	1.6838
4.75	24.6875	3.6172	0.125	0.125	0.125	0.3359	9.3125	0.7578	12.5469	14.2109	2.375	2.2578	4.1797	23.9375	8.5391		8.0167	4.4795	0	0.0142	6.7084	0	8.4737	0	2.4127	14.1235	1.076	10.9652	12.136	18.4726	2.5388
4.83333	25.5547	4.6719	0.125	0.125	0.125	0.3359	11.1172	1.0859	13.7891	14.6328	3.1719	3.1953	5.2812	25.0859	9.8047		9.0627	5.4917	0	0.1749	7.7342	0	9.7465	0.0459	3.3412	14.5684	1.7295	12.3407	13.2035	19.4512	3.5616
4.91667	26.375	5.8438	0.125	0.125	0.125	0.3359	12.9219	1.5312	14.9609	15.0312	4.0859	4.3203	6.4531	26.1641	11.0703		10.0876	6.4872	0	0.5116	8.7417	0	10.9884	0.2537	4.3898	15.0082	2.5323	13.6785	14.2483	20.4096	4.74
5	27.1719	7.1328	0.125	0.125	0.125	0.3359	14.75	2.1172	16.0859	15.4062	5.1172	5.5625	7.6719	27.1953	12.3594		11.0921	7.4663	0.0015	1.0212	9.7312	0	12.2002	0.6263	5.4356	15.4429	3.4817	14.9797	15.2708	21.348	5.939
5.08333	27.9453	8.4453	0.125	0.125	0.125	0.3594	16.5312	2.7969	17.1641	15.8047	6.2422	6.9219	8.9609	28.2031	13.6016		12.0764	8.4292	0.1192	1.7003	10.703	0	13.3827	1.1609	6.4618	15.8727	4.5376	16.2454	16.2716	22.267	7.1151
5.16667	28.7188	9.8047	0.2891	0.125	0.125	0.3594	18.2656	3.6172	18.2188	16.2031	7.4844	8.3516	10.2734	29.1641	14.7969		13.041	9.3763	0.4229	2.5459	11.6574	0	14.5377	1.8545	7.4689	16.2977	5.5831	17.4764	17.251	23.167	8.2688
5.25	29.4453	11.1875	0.5938	0.1484	0.125	0.3594	19.9297	4.5547	19.2266	16.6016	8.7734	9.8047	11.5859	30.0781	15.9922		13.9863	10.3077	0.9088	3.555	12.5947	0	15.6662	2.7045	8.4571	16.7177	6.6103	18.6738	18.2096	24.0483	9.4006
5.33333	30.1484	12.5469	0.8516	0.2891	0.1484	0.3594	21.5234	5.5859	20.1875	16.9766	10.1562	11.2812	12.875	30.9922	17.1641		14.9127	11.2237	1.5734	4.7103	13.5153	0	16.7688	3.708	9.4269	17.133	7.6196	19.8385	19.1477	24.9113	10.5108
5.41667	30.8047	13.8828	1.1328	0.5234	0.3125	0.3594	23.0703	6.6875	21.125	17.375	11.5625	12.7344	14.1406	31.8594	18.2656		15.8204	12.1247	2.4133	5.8767	14.4195	0	17.8461	4.8164	10.3786	17.5436	8.6114	20.9713	20.0658	25.7565	11.5998
5.5	31.4609	15.1953	1.4609	0.6641	0.5234	0.3828	24.5703	7.8594	22.0156	17.7734	12.9453	14.1875	15.3828	32.6797	19.3438		16.71	13.0108	3.425	7.0216	15.3074	0	18.8986	5.9112	11.3126	17.9495	9.5858	22.0731	20.9644	26.5841	12.6681
5.58333	32.0938	16.4609	1.9062	0.875	0.6641	0.4062	26	9.0781	22.8594	18.125	14.3281	15.6172	16.6016	33.5	20.3984		17.5818	13.8823	4.6036	8.1455	16.1795	0	19.927	6.9867	12.229	18.3507	10.5432	23.1448	21.8438	27.3946	13.7161
5.66667	32.7031	17.6797	2.4688	1.1797	0.8281	0.4531	27.3828	10.3672	23.6797	18.5	15.7109	16.9766	17.8203	34.2734	21.4062		18.4361	14.7394	5.8311	9.2487	17.036	0	20.9317	8.0432	13.1284	18.7474	11.484	24.1872	22.7045	28.1882	14.744
5.75	33.2891	18.8281	3.1016	1.5547	1.0391	0.5234	28.6953	11.6328	24.4766	18.8281	17.0703	18.3125	18.9922	35.0234	22.3906		19.2733	15.5823	7.0346	10.3316	17.8772	0	21.9133	9.0812	14.011	19.1396	12.4083	25.2011	23.5468	28.9654	15.7525
5.83333	33.875	19.9531	3.8516	2.0234	1.2734	0.6406	29.9609	12.9453	25.2734	19.1797	18.4062	19.5547	20.0938	35.75	23.3281		20.0937	16.4114	8.2145	11.3947	18.7034	0	22.8723	10.1009	14.877	19.5272	13.3166	26.1873	24.3712	29.7265	16.7416
5.91667	34.4375	21.0312	4.6719	2.5625	1.5547	0.8047	31.1562	14.2344	26.0234	19.5547	19.7188	20.75	21.1719	36.4297	24.2422		20.8977	17.2268	9.3714	12.4382	19.5148	0	23.8093	11.1026	15.7269	19.9105	14.2089	27.1465	25.178	30.4719	17.712
6	34.9766	22.0859	5.5859	3.2188	1.8594	1.0625	32.2812	15.5	26.75	19.9297	21.0078	21.8984	22.2266	37.1094	25.1328		21.6855	18.0287	10.5057	13.4625	20.3117	0.0117	24.7247	12.0867	16.561	20.2894	15.0858	28.0795	25.9677	31.2017	18.6639
6.08333	35.5156	23.0703	6.5703	3.9688	2.2344	1.3672	33.3594	16.7656	27.4531	20.2812	22.2031	23	23.2578	37.7422	26		22.4576	18.8174	11.6178	14.468	21.0943	0.2237	25.619	13.0534	17.3794	20.664	15.9473	28.987	26.7405	31.9165	19.5976
6.16667	36.0312	24.0312	7.6016	4.8359	2.6797	1.7891	34.3906	18.0078	28.1562	20.6094	23.3984	24.0547	24.2422	38.375	26.8203		23.2142	19.5931	12.7081	15.4551	21.863	0.6968	26.4928	14.0032	18.1826	21.0343	16.7938	29.8697	27.4968	32.6164	20.5135
6.25	36.5234	24.9688	8.6328	5.7734	3.1484	2.3047	35.375	19.2266	28.8359	20.9375	24.5469	25.0625	25.2031	38.9844	27.5938		23.9556	20.356	13.7771	16.424	22.6179	1.4247	27.3464	14.9362	18.9708	21.4004	17.6256	30.7282	28.237	33.3018	21.412
6.33333	37.0156	25.8359	9.6875	6.7812	3.6406	2.9375	36.3359	20.3984	29.4688	21.2656	25.6484	26.0469	26.0938	39.5469	28.3906		24.6822	21.1063	14.8252	17.3751	23.3593	2.401	28.1803	15.8528	19.7442	21.7624	18.4428	31.5632	28.9615	33.973	22.2934
6.41667	37.4609	26.6797	10.7891	7.8359	4.1797	3.6406	37.25	21.5469	30.1016	21.6172	26.6797	26.9844	26.9844	40.0859	29.1406		25.3943	21.8443	15.8528	18.3087	24.0874	3.6197	28.995	16.7533	20.5032	22.1202	19.2458	32.3755	29.6705	34.6303	23.158
6.5	37.9062	27.5234	11.8906	8.9609	4.7891	4.4609	38.1172	22.6484	30.6875	21.9453	27.6875	27.8984	27.8516	40.625	29.8906		26.092	22.5701	16.8603	19.2251	24.8026	5.0749	29.791	17.6379	21.248	22.4739	20.0348	33.1655	30.3644	35.2739	24.0061
6.58333	38.3516	28.3203	12.9453	10.1328	5.4453	5.375	38.9375	23.7266	31.2734	22.2734	28.6953	28.7422	28.6484	41.1406	30.5938		26.7758	23.2839	17.8481	20.1247	25.5049	6.7489	30.5686	18.507	21.979	22.8236	20.81	33.9339	31.0435	35.9043	24.8381
6.66667	38.7969	29.1172	14.0234	11.2812	6.125	6.4062	39.7109	24.8047	31.8594	22.6016	29.6328	29.5625	29.4453	41.6562	31.2969		27.4459	23.9859	18.8166	21.0078	26.1947	8.4476	31.3282	19.3607	22.6962	23.1693	21.5718	34.6813	31.7081	36.5215	25.6542
6.75	39.1953	29.8438	15.0781	12.4297	6.8281	7.5312	40.4375	25.8125	32.4219	22.9062	30.5703	30.3359	30.2188	42.1484	31.9766		28.1026	24.6763	19.7662	21.8747	26.8722	10.1045	32.0703	20.1994	23.4001	23.5111	22.3202	35.4082	32.3586	37.126	26.4548
6.83333	39.6172	30.5469	16.1328	13.6016	7.5781	8.75	41.1875	26.7734	32.9844	23.2344	31.4609	31.1094	30.9688	42.6406	32.6328		28.7461	25.3554	20.6972	22.7256	27.5375	11.7208	32.7953	21.0234	24.0908	23.849	23.0556	36.1153	32.9952	37.7179	27.2401
6.91667	40.0391	31.2734	17.1641	14.75	8.3516	10.0625	41.9141	27.7344	33.5	23.5391	32.3281	31.8359	31.6953	43.1328	33.2891		29.3767	26.0233	21.6099	23.5609	28.191	13.2973	33.5035	21.8328	24.7686	24.183	23.7782	36.8031	33.6183	38.2975	28.0105
7	40.4141	31.9531	18.1953	15.8984	9.1484	11.4688	42.5703	28.6719	33.9922	23.8438	33.1484	32.5156	32.375	43.6016	33.9219		29.9947	26.6801	22.5049	24.3808	28.8328	14.8351	34.1954	22.628	25.4338	24.5132	24.4881	37.472	34.228	38.8652	28.7662
7.08333	40.7891	32.6094	19.1797	17.0469	9.9922	12.9453	43.2266	29.5391	34.5078	24.1719	33.9219	33.2188	33.0312	44.0469	34.5078		30.6003	27.3261	23.3823	25.1857	29.4631	16.3351	34.8712	23.4092	26.0866	24.8397	25.1857	38.1227	34.8248	39.421	29.5074
7.16667	41.1406	33.2422	20.1641	18.1484	10.8359	14.4688	43.8594	30.3828	35	24.4766	34.6953	33.875	33.6875	44.4453	35.0938		31.1937	27.9615	24.2426	25.9757	30.0821	17.7982	35.5315	24.1767	26.7271	25.1624	25.8711	38.7556	35.4089	39.9654	30.2346
7.25	41.5156	33.8516	21.125	19.25	11.7031	16.0156	44.4688	31.2266	35.4922	24.7578	35.4453	34.4844	34.3672	44.8438	35.7031		31.7753	28.5863	25.086	26.7513	30.6901	19.2254	36.1764	24.9306	27.3557	25.4815	26.5446	39.3711	35.9805	40.4985	30.9479
7.33333	41.8906	34.4375	22.0625	20.3281	12.5938	17.6328	45.0547	32.0234	35.9375	25.0391	36.1719	35.0703	34.9766	45.2656	36.2656		32.3452	29.2009	25.913	27.5126	31.2872	20.6175	36.8065	25.6713	27.9725	25.7969	27.2063	39.9698	36.5399	41.0205	31.6477
7.41667	42.2422	35	22.9531	21.3594	13.5078	19.25	45.6406	32.7969	36.4062	25.3203	36.875	35.6562	35.5625	45.6875	36.8047		32.9037	29.8054	26.7238	28.2599	31.8736	21.9754	37.4219	26.3989	28.5779	26.1087	27.8565	40.5522	37.0874	41.5317	32.3341
7.5	42.5469	35.5625	23.8438	22.3672	14.3984	20.8438	46.2031	33.5234	36.8516	25.6484	37.5312	36.2422	36.1016	46.0625	37.3438		33.451	30.3998	27.5187	28.9935	32.4495	23.3	38.0231	27.1137	29.1719	26.417	28.4954	41.1186	37.6233	42.0323	33.0074
7.58333	42.875	36.125	24.7109	23.3516	15.3125	22.4375	46.7188	34.2266	37.2734	25.9297	38.2109	36.7812	36.6406	46.4375	37.8594		33.9873	30.9845	28.2981	29.7136	33.0152	24.592	38.6104	27.8159	29.7548	26.7218	29.1231	41.6696	38.1477	42.5225	33.6679
7.66667	43.1797	36.6406	25.5781	24.3359	16.2031	24.0312	47.2578	34.9531	37.6953	26.1875	38.8203	37.2969	37.1797	46.7891	38.3516		34.5129	31.5595	29.0622	30.4204	33.5707	25.8522	39.184	28.5058	30.3269	27.0231	29.7398	42.2055	38.661	43.0025	34.3158
7.75	43.4844	37.1562	26.3984	25.2734	17.1172	25.5781	47.75	35.6328	38.1172	26.4922	39.4297	37.8359	37.7188	47.1641	38.8438		35.028	32.125	29.8114	31.1143	34.1163	27.0815	39.7444	29.1835	30.8882	27.3209	30.3458	42.7267	39.1633	43.4726	34.9514
7.83333	43.8125	37.6719	27.2188	26.1875	18.0078	27.0781	48.2422	36.2656	38.5391	26.7969	40.0156	38.3516	38.2344	47.5156	39.3125		35.5327	32.6812	30.546	31.7954	34.6522	28.2806	40.2917	29.8493	31.4391	27.6154	30.9413	43.2337	39.6549	43.933	35.5748
7.91667	44.1172	38.1641	27.9922	27.0781	18.8984	28.5781	48.7344	36.8984	38.9375	27.0547	40.5781	38.7969	38.7031	47.8438	39.8047		36.0274	33.2283	31.2661	32.464	35.1784	29.4502	40.8263	30.5034	31.9797	27.9065	31.5263	43.7268	40.136	44.3838	36.1864
8	44.4219	38.6562	28.7656	27.9453	19.7891	30.0078	49.2031	37.5078	39.3359	27.3359	41.1172	39.2891	39.1953	48.1719	40.25		36.5121	33.7663	31.9722	33.1203	35.6953	30.5911	41.3485	31.146	32.5102	28.1943	32.1012	44.2064	40.6069	44.8253	36.7864
8.08333	44.7031	39.125	29.4922	28.7656	20.6562	31.4141	49.6484	38.1172	39.7109	27.5938	41.6797	39.7344	39.6641	48.5	40.7422		36.9871	34.2954	32.6645	33.7646	36.2029	31.704	41.8585	31.7772	33.0308	28.4788	32.666	44.673	41.0678	45.2576	37.3749
8.16667	44.9844	39.5703	30.2422	29.6094	21.5	32.75	50.0703	38.6797	40.0625	27.8516	42.1953	40.1562	40.1328	48.8047	41.1641		37.4526	34.8158	33.3433	34.397	36.7015	32.7895	42.3567	32.3973	33.5416	28.7601	33.221	45.1267	41.5188	45.6809	37.9522
8.25	45.2422	39.9922	30.9922	30.4062	22.3203	34.0156	50.5156	39.2422	40.4375	28.1328	42.6875	40.5781	40.5547	49.1328	41.5859		37.9088	35.3276	34.0088	35.0178	37.1911	33.8483	42.8433	33.0066	34.0429	29.0381	33.7663	45.5681	41.9602	46.0955	38.5185
8.33333	45.4766	40.4375	31.7188	31.1797	23.1406	35.2578	50.9141	39.7812	40.8125	28.4141	43.1797	41	40.9766	49.4375	42.0078		38.3558	35.831	34.6612	35.6272	37.672	34.8811	43.3186	33.6051	34.5349	29.313	34.3021	45.9974	42.3922	46.5015	39.074
8.41667	45.7344	40.8594	32.3984	31.9297	23.9375	36.4766	51.3125	40.2969	41.1641	28.6719	43.6484	41.3984	41.3984	49.7188	42.4062		38.7938	36.3261	35.301	36.2254	38.1443	35.8885	43.7828	34.193	35.0177	29.5848	34.8286	46.4149	42.815	46.899	39.6189
8.5	45.9922	41.2812	33.0781	32.6797	24.7344	37.6016	51.7109	40.7891	41.5156	28.9297	44.0938	41.7969	41.7969	50.0234	42.8047		39.2231	36.813	35.9281	36.8126	38.6081	36.8712	44.2362	34.7706	35.4914	29.8535	35.3459	46.821	43.2288	47.2884	40.1535
8.58333	46.2266	41.6562	33.7109	33.4297	25.4609	38.7031	52.1094	41.2812	41.8203	29.1875	44.5391	42.1719	42.1953	50.3047	43.2031		39.6438	37.2919	36.5431	37.389	39.0637	37.8297	44.679	35.3381	35.9563	30.1191	35.8541	47.2161	43.6338	47.6696	40.6779
8.66667	46.4844	42.0312	34.3438	34.1094	26.2109	39.7578	52.5078	41.75	42.1484	29.4219	44.9844	42.5469	42.5703	50.5625	43.6016		40.0561	37.7628	37.146	37.9548	39.5111	38.7647	45.1115	35.8955	36.4125	30.3817	36.3535	47.6003	44.0301	48.043	41.1922
8.75	46.7188	42.4062	34.9766	34.7656	26.9141	40.7656	52.8828	42.1953	42.4531	29.6562	45.4062	42.8984	42.9453	50.8672	43.9531		40.4601	38.2261	37.7371	38.5102	39.9505	39.6755	45.5338	36.4432	36.8602	30.6412	36.8442	47.974	44.418	48.4086	41.6968
8.83333	46.9531	42.8047	35.5859	35.4219	27.6406	41.75	53.2344	42.6172	42.7578	29.9375	45.8047	43.25	43.3203	51.125	44.3047		40.856	38.6816	38.3167	39.0554	40.382	40.562	45.9463	36.9811	37.2996	30.8979	37.3263	48.3375	44.7977	48.7666	42.1918
8.91667	47.1641	43.1797	36.1953	36.0781	28.3203	42.6641	53.5625	43.0625	43.0391	30.1953	46.2031	43.5781	43.6953	51.3828	44.6562		41.244	39.1297	38.8849	39.5906	40.8059	41.4249	46.3492	37.5097	37.7307	31.1516	37.8	48.6911	45.1692	49.1172	42.6773
9	47.375	43.5547	36.7578	36.7344	29	43.5078	53.8906	43.5078	43.3203	30.4297	46.5781	43.9062	44.0469	51.6406	45.0312		41.6242	39.5703	39.442	40.1159	41.2221	42.2647	46.7426	38.0289	38.1538	31.4024	38.2655	49.035	45.5329	49.4606	43.1536
9.08333	47.6328	43.8828	37.3438	37.3438	29.6328	44.375	54.2188	43.9062	43.625	30.6641	46.9766	44.2344	44.3984	51.8984	45.3594		41.9967	40.0037	39.9882	40.6316	41.6309	43.0818	47.1268	38.539	38.569	31.6503	38.7228	49.3695	45.8887	49.7968	43.6208
9.16667	47.8438	44.1875	37.9062	37.9297	30.2656	45.1953	54.5469	44.3047	43.9297	30.8984	47.3516	44.5625	44.7031	52.1094	45.7109		42.3619	40.43	40.5238	41.1379	42.0324	43.8769	47.502	39.0401	38.9764	31.8955	39.1722	49.6948	46.237	50.126	44.0792
9.25	48.0547	44.5156	38.4453	38.5156	30.875	45.9922	54.875	44.6797	44.2109	31.1328	47.7031	44.8672	45.0312	52.3203	46.0391		42.7197	40.8492	41.0488	41.6348	42.4268	44.6504	47.8684	39.5324	39.3762	32.1378	39.6138	50.0113	46.5779	50.4485	44.5287
9.33333	48.2422	44.8438	39.0078	39.0781	31.4609	46.7422	55.1797	45.0547	44.4688	31.3672	48.0781	45.1719	45.3594	52.5547	46.3438		43.0703	41.2615	41.5636	42.1226	42.8141	45.404	48.2262	40.016	39.7686	32.3774	40.0476	50.3191	46.9115	50.7642	44.9698
9.41667	48.4531	45.1484	39.5	39.6172	32.0234	47.4453	55.4609	45.4297	44.75	31.6016	48.4297	45.4531	45.6641	52.7891	46.6719		43.4139	41.667	42.0684	42.6014	43.1944	46.1388	48.5756	40.4911	40.1536	32.6142	40.4739	50.6185	47.238	51.0734	45.4024
9.5	48.6406	45.4766	40.0156	40.1562	32.5859	48.125	55.7422	45.8047	45.0078	31.8125	48.7578	45.7578	45.9453	53	46.9766		43.7506	42.0658	42.5632	43.0714	43.568	46.8552	48.9168	40.9578	40.5314	32.8484	40.8927	50.9097	47.5576	51.3762	45.8268
9.58333	48.8516	45.7812	40.5078	40.6719	33.1484	48.7812	56.0469	46.1562	45.2422	32.0234	49.0859	46.0391	46.2266	53.2109	47.2812		44.0806	42.4581	43.0484	43.5328	43.9348	47.5537	49.25	41.4163	40.9022	33.0799	41.3042	51.1929	47.8703	51.6727	46.2431
9.66667	49.0391	46.0859	40.9766	41.1641	33.6641	49.4375	56.3047	46.4844	45.5	32.2344	49.4141	46.3203	46.5312	53.4453	47.5625		44.4039	42.8439	43.5241	43.9857	44.2952	48.2347	49.5753	41.8668	41.266	33.3087	41.7086	51.4684	48.1764	51.9631	46.6514
9.75	49.2266	46.3672	41.4453	41.6562	34.1797	50.0703	56.6094	46.7891	45.7578	32.4688	49.7188	46.6016	46.8359	53.6797	47.8438		44.7208	43.2233	43.9905	44.4303	44.649	48.8987	49.8929	42.3093	41.6231	33.5349	42.1059	51.7363	48.4759	52.2474	47.052
9.83333	49.3906	46.6484	41.9141	42.1484	34.6953	50.6328	56.9141	47.1406	45.9922	32.6797	50.0234	46.8828	47.1172	53.8672	48.1016		45.0314	43.5964	44.4478	44.8667	44.9966	49.5461	50.2031	42.744	41.9735	33.7586	42.4963	51.997	48.7691	52.5258	47.445
9.91667	49.6016	46.9297	42.3828	42.6406	35.1875	51.1953	57.1719	47.4688	46.25	32.8906	50.3281	47.1406	47.375	54.0547	48.3828		45.3357	43.9634	44.8961	45.2951	45.3379	50.1772	50.5059	43.1711	42.3173	33.9797	42.8798	52.2505	49.056	52.7985	47.8305
10	49.7891	47.2109	42.8516	43.0859	35.6562	51.7109	57.3828	47.7734	46.4609	33.0781	50.6094	47.3984	47.6562	54.2891	48.6641		45.6339	44.3243	45.3356	45.7156	45.6732	50.7925	50.8016	43.5907	42.6547	34.1983	43.2567	52.497	49.3368	53.0655	48.2086
10.0833	49.9531	47.4688	43.2734	43.5312	36.1484	52.25	57.6406	48.1016	46.6719	33.2891	50.8906	47.6562	47.9141	54.5234	48.9453		45.9261	44.6793	45.7666	46.1284	46.0024	51.3924	51.0903	44.0028	42.9859	34.4144	43.627	52.7369	49.6116	53.327	48.5795
10.1667	50.1172	47.7266	43.6953	43.9531	36.5938	52.7891	57.875	48.3828	46.9062	33.5	51.1719	47.8906	48.1719	54.7344	49.2031		46.2125	45.0285	46.1892	46.5336	46.3258	51.9773	51.3721	44.4077	43.3108	34.628	43.9909	52.9701	49.8806	53.5831	48.9434
10.25	50.2812	47.9609	44.1172	44.3516	37.0391	53.2578	58.0859	48.6641	47.1406	33.7109	51.4531	48.125	48.4297	54.9219	49.4609		46.4932	45.3718	46.6034	46.9313	46.6434	52.5474	51.6473	44.8055	43.6297	34.8392	44.3484	53.197	50.1438	53.8339	49.3003
10.3333	50.4688	48.2188	44.5156	44.7734	37.4609	53.7266	58.3203	48.9453	47.375	33.8984	51.7344	48.3594	48.6875	55.1094	49.6953		46.7682	45.7095	47.0096	47.3218	46.9553	53.1033	51.916	45.1963	43.9426	35.048	44.6997	53.4177	50.4014	54.0794	49.6504
10.4167	50.6328	48.4766	44.9141	45.1719	37.9062	54.1719	58.5078	49.2266	47.5625	34.1328	51.9922	48.6172	48.9688	55.2734	49.9297		47.0377	46.0417	47.4078	47.705	47.2616	53.6451	52.1782	45.5802	44.2496	35.2544	45.0448	53.6324	50.6536	54.3199	49.9939
10.5	50.7734	48.7109	45.3125	45.5469	38.3047	54.6406	58.7188	49.5078	47.75	34.3438	52.2266	48.8516	49.2031	55.4609	50.1406		47.3018	46.3683	47.7983	48.0813	47.5624	54.1734	52.4343	45.9574	44.551	35.4585	45.384	53.8412	50.9003	54.5554	50.3308
10.5833	50.9375	48.9453	45.7109	45.9219	38.7031	55.0859	58.9531	49.7656	47.9375	34.5312	52.4844	49.0625	49.4375	55.625	50.3984		47.5606	46.6896	48.1811	48.4506	47.8579	54.6883	52.6842	46.3279	44.8467	35.6602	45.7172	54.0443	51.1418	54.786	50.6613
10.6667	51.1016	49.1797	46.0625	46.2734	39.0781	55.5078	59.1172	50.0469	48.1484	34.7188	52.7422	49.2734	49.6484	55.7891	50.6328		47.8143	47.0056	48.5564	48.8131	48.1481	55.1903	52.9282	46.6919	45.1369	35.8597	46.0446	54.2418	51.3782	55.0118	50.9855
10.75	51.2656	49.3906	46.4375	46.6484	39.4766	55.9062	59.2812	50.3281	48.3828	34.9062	52.9766	49.4609	49.8594	56	50.8672		48.0628	47.3163	48.9244	49.169	48.4331	55.6797	53.1664	47.0494	45.4216	36.0568	46.3663	54.4339	51.6095	55.2329	51.3035
10.8333	51.4062	49.625	46.8125	47.0234	39.8516	56.2578	59.4688	50.5625	48.5703	35.1172	53.2344	49.6953	50.0703	56.1875	51.1016		48.3064	47.622	49.2852	49.5183	48.713	56.1567	53.3989	47.4007	45.7011	36.2518	46.6824	54.6208	51.8359	55.4495	51.6155
10.9167	51.5469	49.8359	47.1406	47.3984	40.25	56.6328	59.6328	50.7969	48.7344	35.3047	53.4922	49.8828	50.3047	56.375	51.3125		48.5451	47.9226	49.6389	49.8612	48.9879	56.6216	53.6258	47.7458	45.9753	36.4445	46.993	54.8025	52.0575	55.6616	51.9215
11	51.6875	50.0469	47.4922	47.7266	40.6016	57.0078	59.8203	51.0547	48.9453	35.4922	53.7266	50.0469	50.5156	56.5156	51.5469		48.779	48.2182	49.9857	50.1978	49.2579	57.0749	53.8473	48.0848	46.2444	36.635	47.2981	54.9793	52.2743	55.8692	52.2217
11.0833	51.8281	50.2578	47.8203	48.0547	40.9531	57.3594	59.9844	51.2891	49.1562	35.7031	53.9375	50.2344	50.7031	56.6328	51.7812		49.0082	48.509	50.3258	50.5282	49.5231	57.5167	54.0635	48.4179	46.5085	36.8233	47.598	55.1513	52.4865	56.0726	52.5162
11.1667	51.9688	50.4688	48.125	48.3594	41.2812	57.7109	60.1484	51.5234	49.3438	35.8672	54.1484	50.4219	50.8906	56.7969	51.9688		49.2329	48.7949	50.6592	50.8526	49.7835	57.9473	54.2745	48.7451	46.7676	37.0095	47.8926	55.3185	52.6942	56.2718	52.8051
11.25	52.1094	50.6562	48.4531	48.6875	41.6094	58.0156	60.3359	51.7578	49.5078	36.0312	54.3828	50.6094	51.0781	56.9375	52.1562		49.453	49.0762	50.986	51.171	50.0392	58.3671	54.4804	49.0665	47.0219	37.1935	48.182	55.4812	52.8975	56.4668	53.0884
11.3333	52.25	50.8672	48.8047	49.0156	41.9375	58.3438	60.5	51.9922	49.6719	36.1953	54.5938	50.8203	51.3125	57.0781	52.3438		49.6687	49.3528	51.3065	51.4835	50.2904	58.7762	54.6814	49.3823	47.2715	37.3755	48.4665	55.6395	53.0964	56.6578	53.3664
11.4167	52.3906	51.0781	49.1328	49.3203	42.2656	58.6953	60.6406	52.2031	49.8594	36.3828	54.8047	51.0078	51.5234	57.2188	52.5312		49.8801	49.6248	51.6207	51.7903	50.5371	59.1749	54.8775	49.6925	47.5164	37.5554	48.7459	55.7934	53.2912	56.8448	53.6391
11.5	52.5078	51.2656	49.4375	49.625	42.5703	59.0234	60.7812	52.4141	50.0234	36.5469	54.9922	51.1719	51.6875	57.3594	52.7188		50.0873	49.8924	51.9288	52.0915	50.7794	59.5636	55.069	49.9973	47.7567	37.7332	49.0205	55.9431	53.4817	57.0279	53.9066
11.5833	52.6484	51.4531	49.7188	49.8828	42.8516	59.3047	60.9219	52.6484	50.1875	36.7578	55.1797	51.3359	51.875	57.5234	52.9297		50.2903	50.1555	52.2308	52.3871	51.0174	59.9423	55.2557	50.2966	47.9925	37.9091	49.2903	56.0887	53.6682	57.2073	54.1689
11.6667	52.7891	51.6406	50	50.1641	43.1328	59.5859	61.0859	52.8359	50.3516	36.9219	55.3906	51.5234	52.0625	57.7109	53.1406		50.4892	50.4144	52.5269	52.6771	51.2511	60.3115	55.438	50.5908	48.224	38.0829	49.5554	56.2303	53.8507	57.3829	54.4263
11.75	52.9062	51.8047	50.3047	50.4453	43.4141	59.8438	61.25	53.0234	50.5156	37.0859	55.6016	51.7109	52.25	57.875	53.3047		50.6842	50.6689	52.8173	52.9615	51.4806	60.6713	55.6159	50.8797	48.4511	38.2547	49.8159	56.3681	54.0294	57.5549	54.6788
11.8333	53	51.9922	50.5859	50.7266	43.6719	60.1016	61.4375	53.2344	50.6562	37.25	55.7891	51.8984	52.4141	58.0391	53.4688		50.8752	50.9192	53.1019	53.2405	51.706	61.0219	55.7894	51.1636	48.6739	38.4246	50.0719	56.502	54.2042	57.7233	54.9265
11.9167	53.1172	52.1797	50.8438	51.0078	43.9297	60.3828	61.5781	53.4453	50.8203	37.4141	55.9531	52.0859	52.6484	58.1562	53.6328		51.0625	51.1654	53.381	53.5141	51.9274	61.3636	55.9587	51.4424	48.8926	38.5925	50.3233	56.6324	54.3753	57.8882	55.1694
12	53.2344	52.3672	51.1016	51.2891	44.1875	60.6406	61.6953	53.6562	50.9609	37.6016	56.0938	52.25	52.8594	58.2734	53.8203		51.2459	51.4076	53.6547	53.7823	52.1449	61.6966	56.1239	51.7164	49.1072	38.7585	50.5704	56.7591	54.5427	58.0497	55.4078
12.0833	53.3516	52.5078	51.3594	51.5703	44.4453	60.8516	61.8359	53.8672	51.1016	37.7422	56.3281	52.3906	53.0234	58.4375	54.0078		51.4257	51.6457	53.9229	54.0454	52.3584	62.0211	56.2851	51.9855	49.3179	38.9227	50.8132	56.8824	54.7066	58.2079	55.6415
12.1667	53.4922	52.6719	51.6172	51.8047	44.6797	61.0625	62	54.0312	51.2422	37.8828	56.5156	52.5547	53.1641	58.5781	54.1719		51.6019	51.88	54.186	54.3033	52.5682	62.3374	56.4423	52.2499	49.5245	39.0849	51.0517	57.0023	54.867	58.3628	55.8709
12.25	53.6328	52.8594	51.8984	52.0625	44.9141	61.2734	62.1641	54.1953	51.3828	38.0469	56.6562	52.7188	53.3281	58.7188	54.3594		51.7746	52.1103	54.4439	54.5564	52.7741	62.6455	56.5957	52.5096	49.7274	39.2454	51.2861	57.119	55.024	58.5145	56.0958
12.3333	53.75	53.0234	52.1562	52.3203	45.1484	61.4844	62.3047	54.3828	51.5234	38.2344	56.8438	52.8594	53.4922	58.8594	54.5234		51.9438	52.3369	54.6967	54.8048	52.9758	62.9458	56.7453	52.7648	49.9264	39.4039	51.5164	57.2324	55.1776	58.663	56.3165
12.4167	53.8438	53.1875	52.3906	52.5781	45.3828	61.7188	62.4219	54.5234	51.6875	38.3984	57.0312	53.0469	53.6328	58.9766	54.6641		52.1096	52.5597	54.9446	55.0485	53.1735	63.2383	56.8912	53.0154	50.1217	39.5607	51.7427	57.3428	55.328	58.8084	56.533
12.5	53.9375	53.3516	52.625	52.8125	45.6172	61.9766	62.5391	54.7344	51.8281	38.5625	57.1719	53.2109	53.7969	59.1172	54.8047		52.2721	52.7789	55.1877	55.2878	53.3671	63.5234	57.0336	53.2617	50.3134	39.7157	51.9651	57.4501	55.4751	58.9509	56.7453
12.5833	54.0547	53.4922	52.8594	53.0469	45.8516	62.1875	62.6562	54.9453	51.9688	38.7031	57.3359	53.3516	53.9609	59.2344	54.9688		52.4313	52.9944	55.426	55.5226	53.5566	63.8012	57.1724	53.5036	50.5014	39.8689	52.1835	57.5545	55.6191	59.0904	56.9537
12.6667	54.1719	53.6562	53.0938	53.2578	46.0859	62.375	62.7969	55.0859	52.1328	38.8438	57.5	53.4922	54.1484	59.3281	55.1328		52.5874	53.2064	55.6597	55.7531	53.7423	64.0718	57.3078	53.7413	50.686	40.0204	52.3982	57.6561	55.7601	59.227	57.158
12.75	54.2891	53.7969	53.3047	53.4453	46.2969	62.5391	62.9141	55.2266	52.25	38.9844	57.6641	53.6094	54.3125	59.4453	55.25		52.7403	53.4149	55.8887	55.9794	53.924	64.3354	57.4399	53.9748	50.8671	40.1702	52.6091	57.7548	55.898	59.3607	57.3584
12.8333	54.4062	53.9609	53.5391	53.6328	46.5312	62.7266	63.0312	55.3906	52.3906	39.1484	57.8281	53.7734	54.4531	59.5625	55.4141		52.8902	53.6199	56.1133	56.2014	54.1021	64.5923	57.5687	54.2041	51.0449	40.3182	52.8163	57.8509	56.033	59.4917	57.5551
12.9167	54.5	54.1016	53.7734	53.8438	46.7422	62.8906	63.125	55.5547	52.5312	39.2891	57.9688	53.9375	54.5938	59.7031	55.5781		53.037	53.8216	56.3335	56.4193	54.2768	64.8426	57.6943	54.4295	51.2193	40.4646	53.0199	57.9443	56.1652	59.62	57.7479
13	54.6172	54.2656	53.9609	54.0781	46.9531	63.0781	63.1953	55.7188	52.6719	39.4531	58.1094	54.0781	54.7344	59.8438	55.7422		53.1809	54.0199	56.5494	56.6332	54.4483	65.0864	57.8167	54.6508	51.3905	40.6093	53.22	58.0352	56.2945	59.7456	57.9372
13.0833	54.7109	54.4062	54.1719	54.3359	47.1641	63.2656	63.2891	55.9297	52.7891	39.6172	58.25	54.2188	54.875	59.9844	55.8594		53.3219	54.215	56.7611	56.8431	54.6167	65.3239	57.9361	54.8683	51.5584	40.7523	53.4166	58.1236	56.421	59.8686	58.1228
13.1667	54.8047	54.5469	54.3828	54.5469	47.375	63.4531	63.3828	56.0938	52.9062	39.7344	58.4141	54.3594	55.0625	60.0781	56		53.4601	54.4068	56.9687	57.0491	54.782	65.5552	58.0526	55.0819	51.7233	40.8937	53.6097	58.2096	56.5449	59.989	58.3048
13.25	54.8984	54.6875	54.5938	54.7109	47.5625	63.6172	63.4531	56.2109	53.0234	39.8516	58.5547	54.5	55.2266	60.1953	56.1406		53.5956	54.5955	57.1721	57.2513	54.9443	65.7805	58.1661	55.2918	51.885	41.0335	53.7995	58.2932	56.6661	60.107	58.4834
13.3333	54.9688	54.8281	54.8047	54.875	47.7266	63.7812	63.5	56.375	53.1406	40.0156	58.6953	54.6406	55.3438	60.3125	56.2578		53.7283	54.7811	57.3716	57.4498	55.1036	66	58.2767	55.498	52.0437	41.1717	53.986	58.3746	56.7847	60.2225	58.6586
13.4167	55.0859	54.9688	54.9922	55.0156	47.9375	63.9453	63.5703	56.5391	53.2812	40.1562	58.8359	54.7578	55.4609	60.4297	56.3984		53.8584	54.9636	57.5672	57.6446	55.26	66.2138	58.3845	55.7005	52.1995	41.3084	54.1692	58.4537	56.9008	60.3356	58.8305
13.5	55.2031	55.0859	55.1797	55.2031	48.1719	64.1094	63.6172	56.6797	53.4219	40.2969	59	54.875	55.5781	60.5234	56.5391		53.9858	55.1431	57.759	57.8358	55.4136	66.4221	58.4897	55.8995	52.3524	41.4435	54.3492	58.5307	57.0145	60.4464	58.9991
13.5833	55.2969	55.2266	55.3438	55.4141	48.3359	64.3203	63.6641	56.7969	53.5156	40.4141	59.1406	55.0156	55.6953	60.5938	56.6797		54.1107	55.3197	57.947	58.0234	55.5643	66.6249	58.5921	56.095	52.5024	41.577	54.5261	58.6055	57.1257	60.5549	59.1644
13.6667	55.3906	55.3438	55.5547	55.6016	48.5234	64.4844	63.7344	56.9375	53.6328	40.5547	59.2344	55.1328	55.8125	60.7109	56.7969		54.2331	55.4933	58.1314	58.2075	55.7123	66.8224	58.692	56.2871	52.6496	41.709	54.6999	58.6783	57.2345	60.6611	59.3267
13.75	55.4844	55.4609	55.7188	55.7891	48.7109	64.625	63.7578	57.125	53.75	40.6719	59.3516	55.25	55.9297	60.8047	56.9141		54.3531	55.6641	58.3121	58.3882	55.8576	67.0147	58.7893	56.4757	52.794	41.8395	54.8707	58.7491	57.3411	60.7652	59.4858
13.8333	55.5781	55.5781	55.9062	55.9766	48.8984	64.7656	63.7578	57.3125	53.8438	40.8125	59.5156	55.3438	56.0703	60.8984	57.0312		54.4706	55.832	58.4893	58.5656	56.0002	67.2021	58.8841	56.6611	52.9358	41.9686	55.0385	58.818	57.4453	60.867	59.6419
13.9167	55.625	55.7188	56.0938	56.1172	49.0859	64.8828	63.7109	57.4531	53.9375	40.9531	59.6562	55.4609	56.2109	60.9688	57.1484		54.5858	55.9972	58.6631	58.7397	56.1402	67.3845	58.9765	56.8431	53.0749	42.0961	55.2034	58.885	57.5473	60.9668	59.795
14	55.6953	55.8359	56.2578	56.2344	49.2734	65.0469	63.6406	57.5703	54.0547	41.1172	59.7969	55.625	56.3516	61.0625	57.2891		54.6987	56.1596	58.8334	58.9105	56.2777	67.5621	59.0665	57.022	53.2114	42.2222	55.3654	58.9502	57.6472	61.0645	59.9452
14.0833	55.7891	55.9531	56.4453	56.3984	49.4375	65.1875	63.6172	57.7109	54.1719	41.2344	59.9375	55.7188	56.4453	61.1562	57.3828		54.8093	56.3194	59.0004	59.0782	56.4126	67.735	59.1543	57.1977	53.3454	42.3469	55.5245	59.0136	57.7449	61.1601	60.0926
14.1667	55.8594	56.0703	56.6094	56.5859	49.6016	65.3281	63.5938	57.8516	54.3125	41.3516	60.0547	55.7891	56.5625	61.25	57.4766		54.9177	56.4765	59.1642	59.2428	56.545	67.9034	59.2397	57.3704	53.4768	42.4701	55.6809	59.0752	57.8406	61.2538	60.2371
14.25	55.9531	56.1875	56.7969	56.7969	49.7656	65.4688	63.5703	57.9453	54.4062	41.4453	60.125	55.8828	56.6797	61.3438	57.6172		55.0239	56.6311	59.3247	59.4043	56.675	68.0673	59.3229	57.54	53.6058	42.592	55.8346	59.1352	57.9342	61.3456	60.3789
14.3333	56.0469	56.3047	56.9609	56.9844	49.9297	65.5859	63.5469	58.0625	54.4766	41.5391	60.2188	56.0234	56.7734	61.4375	57.7109		55.128	56.7831	59.4821	59.5628	56.8026	68.2269	59.404	57.7066	53.7324	42.7124	55.9856	59.1935	58.0258	61.4354	60.518
14.4167	56.1406	56.4219	57.1016	57.125	50.0938	65.7266	63.5234	58.2266	54.5703	41.6797	60.3594	56.1406	56.9141	61.5547	57.8281		55.23	56.9326	59.6365	59.7183	56.9279	68.3822	59.4829	57.8702	53.8566	42.8315	56.1339	59.2502	58.1155	61.5234	60.6545
14.5	56.2109	56.5391	57.2422	57.2656	50.2578	65.8672	63.5234	58.3672	54.6641	41.7969	60.4297	56.2812	57.0781	61.6484	57.9688		55.33	57.0796	59.7878	59.871	57.0509	68.5335	59.5598	58.031	53.9785	42.9492	56.2797	59.3054	58.2032	61.6095	60.7883
14.5833	56.3047	56.6328	57.4297	57.4062	50.3984	65.9844	63.5	58.4609	54.7812	41.9375	60.5234	56.3516	57.1953	61.7188	58.0625		55.428	57.2242	59.9361	60.0208	57.1716	68.6807	59.6346	58.189	54.0982	43.0656	56.4229	59.3591	58.2891	61.6939	60.9196
14.6667	56.375	56.7266	57.5469	57.5469	50.5625	66.125	63.4766	58.5547	54.875	42.0547	60.6406	56.4219	57.3125	61.7891	58.1562		55.524	57.3664	60.0816	60.1678	57.2901	68.8239	59.7075	58.3442	54.2156	43.1806	56.5637	59.4113	58.3731	61.7765	61.0484
14.75	56.4453	56.8438	57.6875	57.7109	50.7031	66.2422	63.4531	58.6719	54.9688	42.1953	60.7578	56.5391	57.4297	61.9297	58.2969		55.618	57.5063	60.2242	60.3121	57.4064	68.9634	59.7784	58.4966	54.3308	43.2944	56.7019	59.4621	58.4554	61.8574	61.1747
14.8333	56.4922	56.9609	57.8281	57.8984	50.8672	66.3594	63.3594	58.7891	55.0625	42.3125	60.875	56.6328	57.5	62.0469	58.4375		55.7102	57.6439	60.364	60.4538	57.5205	69.0991	59.8475	58.6464	54.4438	43.4068	56.8378	59.5115	58.5359	61.9367	61.2986
14.9167	56.5859	57.0781	57.9922	58.0625	51.0078	66.4766	63.2422	58.9062	55.1797	42.4297	60.9922	56.7266	57.5938	62.1172	58.5078		55.8006	57.7792	60.5011	60.5928	57.6326	69.2311	59.9147	58.7935	54.5548	43.518	56.9713	59.5595	58.6147	62.0142	61.4202
15	56.6562	57.1719	58.1562	58.2031	51.1719	66.5938	63.1484	59.0469	55.2969	42.5234	61.0625	56.8203	57.7109	62.1641	58.5781		55.8891	57.9122	60.6355	60.7291	57.7426	69.3597	59.9801	58.9381	54.6636	43.6279	57.1025	59.6062	58.6918	62.0902	61.5395
15.0833	56.7266	57.2656	58.2969	58.3203	51.3359	66.7109	63.1016	59.1875	55.3906	42.6406	61.1797	56.8906	57.8281	62.2344	58.6953		55.9759	58.0431	60.7673	60.863	57.8505	69.4847	60.0437	59.0801	54.7705	43.7365	57.2313	59.6517	58.7673	62.1646	61.6564
15.1667	56.7969	57.3828	58.4375	58.4141	51.4766	66.8281	63.0781	59.3047	55.4609	42.7812	61.25	56.9609	57.9453	62.3516	58.8125		56.0609	58.1718	60.8965	60.9944	57.9565	69.6063	60.1056	59.2195	54.8753	43.844	57.358	59.6959	58.8411	62.2375	61.7712
15.25	56.8672	57.5	58.5547	58.5312	51.5703	66.9453	63.0781	59.3984	55.5547	42.8984	61.3203	57.0078	58.0625	62.4219	58.9062		56.1442	58.2984	61.0231	61.1233	58.0605	69.7247	60.1659	59.3566	54.9782	43.9501	57.4824	59.7389	58.9134	62.3088	61.8838
15.3333	56.9375	57.5938	58.6719	58.6719	51.6875	67.0625	63.0781	59.4922	55.6484	43.0156	61.4141	57.0547	58.1797	62.4922	58.9766		56.2259	58.4229	61.1473	61.2498	58.1626	69.8398	60.2245	59.4912	55.0792	44.0551	57.6047	59.7807	58.9842	62.3787	61.9942
15.4167	56.9844	57.6875	58.8359	58.8359	51.8281	67.1328	63.0312	59.6328	55.7656	43.1094	61.5312	57.1484	58.2734	62.5625	59.0703		56.3059	58.5453	61.2691	61.374	58.2628	69.9518	60.2815	59.6235	55.1782	44.1589	57.7248	59.8214	59.0534	62.4471	62.1025
15.5	57.0781	57.7812	58.9531	59.0234	51.9688	67.25	62.9844	59.7266	55.8594	43.2031	61.6016	57.2422	58.3438	62.6797	59.2109		56.3843	58.6657	61.3884	61.4958	58.3611	70.0608	60.3369	59.7534	55.2755	44.2615	57.8428	59.8609	59.1212	62.5141	62.2088
15.5833	57.1484	57.875	59.0703	59.1641	52.1094	67.3672	62.9609	59.8203	55.9531	43.3203	61.6719	57.3359	58.4141	62.75	59.3281		56.4612	58.7842	61.5046	61.6154	58.4576	70.1667	60.3908	59.881	55.3709	44.3629	57.9588	59.8994	59.1875	62.5797	62.313
15.6667	57.1953	57.9688	59.2109	59.2578	52.2266	67.4609	62.9609	59.9375	56	43.4375	61.7891	57.4297	58.4844	62.8203	59.375		56.5365	58.9007	61.6172	61.7327	58.5523	70.2697	60.4432	60.0064	55.4645	44.4632	58.0727	59.9368	59.2524	62.644	62.4152
15.75	57.2422	58.0625	59.3281	59.3516	52.3438	67.5781	62.9141	60.0312	56.0234	43.5547	61.8828	57.5234	58.5781	62.8906	59.4219		56.6103	59.0152	61.7263	61.8479	58.6453	70.3699	60.4941	60.1296	55.5564	44.5623	58.1847	59.9732	59.3159	62.7069	62.5155
15.8333	57.3125	58.1562	59.4453	59.4453	52.4609	67.6719	62.8906	60.1016	56.1172	43.6719	61.9531	57.6172	58.6719	62.9844	59.5391		56.6826	59.1279	61.832	61.9609	58.7365	70.4674	60.5436	60.2506	55.6465	44.6603	58.2947	60.0086	59.3781	62.7685	62.6139
15.9167	57.3828	58.2266	59.5625	59.5625	52.6016	67.7422	62.8906	60.1953	56.2344	43.7422	62.0234	57.6875	58.7656	63.0547	59.6797		56.7534	59.2387	61.9342	62.0718	58.8261	70.5621	60.5917	60.3695	55.735	44.7572	58.4028	60.0431	59.439	62.8289	62.7104
16	57.4531	58.3203	59.7031	59.7266	52.7188	67.8359	62.8906	60.3125	56.3047	43.8594	62.0938	57.7578	58.8594	63.125	59.75		56.8229	59.3477	62.0332	62.1806	58.914	70.6541	60.6384	60.4863	55.8219	44.853	58.509	60.0766	59.4985	62.888	62.8051
16.0833	57.5	58.4141	59.8203	59.8672	52.8359	67.9531	62.8906	60.4297	56.375	43.9766	62.1875	57.8281	58.9062	63.1953	59.8203		56.8909	59.4549	62.1288	62.2874	59.0002	70.7437	60.6838	60.6011	55.9071	44.9477	58.6133	60.1092	59.5568	62.9458	62.898
16.1667	57.5469	58.5078	59.9375	59.9844	52.9531	68.0234	62.8672	60.5234	56.4688	44.0703	62.2344	57.875	58.9531	63.2656	59.8906		56.9576	59.5603	62.2221	62.3922	59.0848	70.8306	60.7278	60.7138	55.9907	45.0413	58.7159	60.1409	59.6138	63.0025	62.9891
16.25	57.5938	58.5781	60.0547	60.0781	53.0938	68.1172	62.8438	60.5938	56.5391	44.1406	62.2578	57.9688	59	63.3359	59.9844		57.023	59.664	62.3133	62.495	59.1679	70.9152	60.7706	60.8245	56.0727	45.1338	58.8166	60.1717	59.6696	63.058	63.0785
16.3333	57.6641	58.6484	60.1719	60.1719	53.1875	68.2109	62.7969	60.6641	56.6328	44.2344	62.3047	58.0625	59.0703	63.4062	60.1016		57.087	59.766	62.4026	62.5959	59.2494	70.9974	60.8122	60.9333	56.1532	45.2253	58.9156	60.2017	59.7243	63.1123	63.1661
16.4167	57.7109	58.7422	60.2891	60.2656	53.2812	68.3047	62.7031	60.7344	56.7031	44.3516	62.375	58.1328	59.1641	63.4766	60.1953		57.1498	59.8663	62.49	62.6949	59.3294	71.0772	60.8525	61.0402	56.2323	45.3157	59.0129	60.2308	59.7777	63.1655	63.2521
16.5	57.7578	58.8594	60.3828	60.3359	53.3984	68.3984	62.6328	60.8516	56.7734	44.4453	62.4688	58.2031	59.2109	63.5469	60.2422		57.2113	59.9649	62.5755	62.7921	59.4079	71.1547	60.8917	61.1452	56.3098	45.4052	59.1084	60.2592	59.8301	63.2176	63.3365
16.5833	57.8047	58.9062	60.4766	60.4531	53.5156	68.4922	62.6094	60.9453	56.8672	44.5391	62.5391	58.2734	59.2578	63.5938	60.3359		57.2716	60.0619	62.6592	62.8875	59.4849	71.2301	60.9296	61.2483	56.3859	45.4936	59.2023	60.2868	59.8813	63.2687	63.4192
16.6667	57.875	58.9766	60.5703	60.5938	53.6328	68.5625	62.5859	61.0625	56.9844	44.6562	62.6094	58.3672	59.2812	63.6641	60.4297		57.3306	60.1573	62.741	62.981	59.5605	71.3033	60.9665	61.3496	56.4606	45.5809	59.2946	60.3136	59.9314	63.3186	63.5004
16.75	57.9219	59.0469	60.6641	60.7344	53.75	68.6094	62.5391	61.1797	57.0547	44.75	62.6562	58.4375	59.3516	63.7578	60.5234		57.3885	60.2512	62.8211	63.0728	59.6347	71.3743	61.0022	61.4492	56.5338	45.6673	59.3853	60.3397	59.9805	63.3676	63.58
16.8333	57.9922	59.1172	60.8047	60.8281	53.8203	68.6797	62.5156	61.25	57.0781	44.8438	62.7031	58.4844	59.3984	63.8047	60.6406		57.4452	60.3434	62.8995	63.1629	59.7075	71.4433	61.0368	61.547	56.6058	45.7527	59.4743	60.3651	60.0285	63.4155	63.6581
16.9167	58.0391	59.1875	60.8984	60.8984	53.9375	68.7734	62.4688	61.3203	57.1484	44.9609	62.75	58.5547	59.4453	63.875	60.7109		57.5008	60.4342	62.9761	63.2513	59.7789	71.5103	61.0704	61.643	56.6763	45.8372	59.5619	60.3898	60.0755	63.4624	63.7348
17	58.0859	59.2812	61.0156	60.9688	54.0547	68.8672	62.4219	61.4375	57.2188	45.0547	62.7969	58.625	59.4922	63.9453	60.7812		57.5553	60.5235	63.0511	63.3381	59.849	71.5754	61.1029	61.7374	56.7456	45.9206	59.6479	60.4138	60.1214	63.5084	63.8099
17.0833	58.1562	59.375	61.1094	61.0625	54.1484	68.9375	62.375	61.5078	57.2891	45.125	62.8672	58.6953	59.5625	63.9922	60.8516		57.6087	60.6113	63.1245	63.4232	59.9177	71.6385	61.1345	61.8301	56.8135	46.0032	59.7323	60.4372	60.1664	63.5534	63.8836
17.1667	58.2031	59.4453	61.1797	61.1797	54.2656	69.0078	62.3281	61.5781	57.3359	45.2188	62.8906	58.7422	59.6328	64.0625	60.9219		57.661	60.6976	63.1962	63.5067	59.9852	71.6998	61.165	61.9212	56.8802	46.0847	59.8154	60.4599	60.2105	63.5975	63.956
17.25	58.25	59.5156	61.2734	61.2969	54.3828	69.0781	62.2812	61.625	57.4062	45.2891	62.9375	58.8125	59.6797	64.1562	60.9922		57.7123	60.7826	63.2664	63.5887	60.0514	71.7593	61.1946	62.0107	56.9456	46.1654	59.8969	60.482	60.2536	63.6406	64.0269
17.3333	58.2969	59.5859	61.3672	61.4141	54.4531	69.1719	62.2578	61.6719	57.4766	45.3828	62.9844	58.8828	59.7031	64.2266	61.0625		57.7625	60.8661	63.335	63.6691	60.1163	71.817	61.2232	62.0986	57.0099	46.2451	59.9771	60.5035	60.2958	63.6829	64.0965
17.4167	58.3438	59.6797	61.4844	61.5078	54.5469	69.2656	62.2109	61.7891	57.5469	45.4531	63.0312	58.9531	59.7031	64.2969	61.1562		57.8117	60.9482	63.4021	63.748	60.18	71.8729	61.2509	62.1849	57.0729	46.324	60.0559	60.5244	60.3371	63.7243	64.1648
17.5	58.4141	59.75	61.5781	61.6016	54.6641	69.3594	62.1641	61.8594	57.6172	45.5234	63.0547	59.0234	59.75	64.3438	61.2266		57.86	61.029	63.4678	63.8255	60.2426	71.9272	61.2777	62.2698	57.1347	46.4019	60.1332	60.5448	60.3775	63.7648	64.2318
17.5833	58.4375	59.8203	61.6484	61.6719	54.7344	69.4297	62.1172	61.9297	57.6875	45.6172	63.0547	59.0703	59.7969	64.3672	61.2734		57.9072	61.1085	63.5319	63.9014	60.3039	71.9799	61.3036	62.3531	57.1954	46.4789	60.2093	60.5646	60.417	63.8045	64.2975
17.6667	58.5078	59.9141	61.7188	61.7656	54.8281	69.4531	62.0938	62.0234	57.7578	45.7109	63.0781	59.1406	59.8203	64.4141	61.2734		57.9536	61.1866	63.5947	63.976	60.3641	72.0309	61.3286	62.435	57.255	46.5551	60.284	60.5838	60.4557	63.8433	64.3619
17.75	58.5781	59.9844	61.8359	61.8594	54.9453	69.5234	62.0938	62.1406	57.8047	45.8047	63.1484	59.2109	59.8203	64.4609	61.3203		57.999	61.2635	63.6561	64.0491	60.4231	72.0804	61.3528	62.5154	57.3134	46.6304	60.3574	60.6025	60.4936	63.8814	64.4251
17.8333	58.625	60.0312	61.9297	61.9531	55.0391	69.5938	62.0703	62.2109	57.875	45.875	63.2188	59.2812	59.8203	64.5078	61.4141		58.0435	61.3391	63.716	64.1209	60.481	72.1283	61.3762	62.5944	57.3707	46.7048	60.4295	60.6207	60.5307	63.9187	64.4871
17.9167	58.6719	60.1016	62.0234	62.0469	55.1094	69.6641	62.0234	62.2812	57.9453	45.9688	63.2656	59.3281	59.8203	64.5547	61.5312		58.0871	61.4134	63.7747	64.1913	60.5378	72.1747	61.3987	62.6721	57.427	46.7784	60.5004	60.6384	60.567	63.9552	64.548
18	58.6953	60.1719	62.0938	62.1406	55.2031	69.7344	61.9531	62.375	57.9922	46.0391	63.2891	59.375	59.8438	64.6016	61.5781		58.1298	61.4865	63.832	64.2604	60.5936	72.2197	61.4205	62.7483	57.4823	46.8511	60.57	60.6557	60.6025	63.9909	64.6076
18.0833	58.7188	60.2188	62.1641	62.2109	55.2734	69.8047	61.9062	62.4219	58.0625	46.1562	63.3125	59.4453	59.8906	64.6719	61.625		58.1717	61.5584	63.8881	64.3281	60.6482	72.2633	61.4415	62.8232	57.5364	46.9231	60.6384	60.6724	60.6372	64.0259	64.6662
18.1667	58.7656	60.2891	62.2344	62.2812	55.3672	69.8516	61.8828	62.4688	58.0859	46.25	63.3359	59.5156	59.9141	64.7188	61.6719		58.2127	61.6292	63.9428	64.3946	60.7019	72.3055	61.4618	62.8968	57.5896	46.9942	60.7056	60.6887	60.6713	64.0602	64.7236
18.25	58.7891	60.3828	62.3047	62.3281	55.4609	69.9219	61.8594	62.5625	58.1094	46.3203	63.3594	59.5859	59.9141	64.7891	61.7188		58.2529	61.6987	63.9964	64.4599	60.7545	72.3464	61.4813	62.9691	57.6418	47.0644	60.7717	60.7045	60.7045	64.0937	64.7799
18.3333	58.8359	60.4297	62.3984	62.4219	55.5312	69.9922	61.8359	62.6328	58.1797	46.3672	63.3828	59.6094	59.9141	64.8594	61.7891		58.2923	61.7671	64.0487	64.5239	60.8061	72.3859	61.5001	63.0402	57.693	47.1339	60.8366	60.72	60.7371	64.1266	64.8352
18.4167	58.8594	60.4766	62.4922	62.5391	55.6016	70.0391	61.8359	62.6797	58.2734	46.4609	63.4297	59.6797	59.9141	64.9297	61.9062		58.3309	61.8344	64.0998	64.5867	60.8567	72.4242	61.5182	63.11	57.7433	47.2026	60.9003	60.735	60.769	64.1588	64.8894
18.5	58.8828	60.5703	62.5625	62.6328	55.6719	70.0859	61.7891	62.75	58.3203	46.5312	63.4531	59.75	59.9375	64.9766	62		58.3687	61.9006	64.1498	64.6483	60.9064	72.4612	61.5356	63.1785	57.7926	47.2705	60.963	60.7495	60.8002	64.1903	64.9425
18.5833	58.9531	60.6406	62.6328	62.7031	55.7656	70.1328	61.7656	62.8203	58.3672	46.625	63.4766	59.7969	59.9609	65.0469	62.0469		58.4058	61.9657	64.1986	64.7088	60.9551	72.497	61.5523	63.2459	57.841	47.3377	61.0246	60.7637	60.8308	64.2212	64.9947
18.6667	59	60.6875	62.7031	62.7969	55.8594	70.2031	61.7656	62.8672	58.4141	46.7188	63.5	59.8203	59.9609	65.0938	62.0703		58.4422	62.0297	64.2462	64.7681	61.0028	72.5316	61.5684	63.312	57.8885	47.404	61.085	60.7775	60.8606	64.2514	65.0459
18.75	59.0234	60.7344	62.7969	62.8672	55.9297	70.2734	61.7422	62.9375	58.4844	46.8125	63.5234	59.8906	60.0078	65.1172	62.1406		58.4778	62.0926	64.2928	64.8263	61.0497	72.565	61.5838	63.377	57.9351	47.4697	61.1445	60.7909	60.8899	64.281	65.096
18.8333	59.0469	60.8047	62.8906	62.9609	56	70.3203	61.7188	62.9844	58.5547	46.8828	63.5469	59.9844	60.0547	65.1641	62.2109		58.5127	62.1546	64.3383	64.8833	61.0956	72.5973	61.5986	63.4409	57.9809	47.5345	61.2029	60.804	60.9185	64.31	65.1453
18.9167	59.0938	60.875	62.9609	63.0312	56.0703	70.3672	61.7188	63.0547	58.625	46.9531	63.5938	60.0547	60.1016	65.2109	62.2578		58.5469	62.2155	64.3828	64.9394	61.1407	72.6285	61.6128	63.5036	58.0257	47.5987	61.2603	60.8167	60.9466	64.3384	65.1936
19	59.1172	60.9453	63.0312	63.1016	56.1406	70.4141	61.6719	63.125	58.6719	47.0234	63.6172	60.1016	60.1016	65.2578	62.2812		58.5804	62.2753	64.4262	64.9943	61.1849	72.6587	61.6265	63.5652	58.0698	47.6621	61.3166	60.829	60.974	64.3662	65.2409
19.0833	59.1406	60.9688	63.1016	63.1953	56.2109	70.4609	61.6484	63.1953	58.7188	47.0938	63.6406	60.1484	60.125	65.3047	62.3516		58.6132	62.3342	64.4685	65.0482	61.2282	72.6877	61.6395	63.6257	58.113	47.7247	61.372	60.841	61.0008	64.3934	65.2874
19.1667	59.1641	61.0156	63.1484	63.2422	56.2812	70.5312	61.6484	63.2656	58.7656	47.1406	63.6641	60.1953	60.1719	65.3516	62.4453		58.6454	62.3922	64.5099	65.1011	61.2707	72.7158	61.6519	63.6852	58.1554	47.7867	61.4265	60.8527	61.0271	64.4201	65.333
19.25	59.2109	61.0625	63.1953	63.2891	56.3516	70.5781	61.625	63.3359	58.7891	47.2344	63.6875	60.2188	60.1953	65.4219	62.4922		58.677	62.4491	64.5503	65.1529	61.3123	72.7428	61.6638	63.7436	58.197	47.848	61.4799	60.8641	61.0528	64.4462	65.3777
19.3333	59.2578	61.1328	63.2656	63.3594	56.4453	70.625	61.6016	63.3828	58.8594	47.3281	63.6875	60.2656	60.1953	65.4922	62.5391		58.7079	62.5052	64.5898	65.2038	61.3532	72.7689	61.6752	63.801	58.2379	47.9085	61.5325	60.8751	61.0779	64.4717	65.4216
19.4167	59.3047	61.1797	63.3594	63.4531	56.4922	70.6719	61.5781	63.4297	58.9297	47.3516	63.7344	60.2891	60.1953	65.5391	62.5859		58.7381	62.5603	64.6283	65.2537	61.3933	72.794	61.686	63.8574	58.278	47.9684	61.5841	60.8859	61.1026	64.4967	65.4646
19.5	59.3281	61.25	63.4062	63.5469	56.5625	70.7188	61.5312	63.4766	59	47.3984	63.7812	60.3359	60.2188	65.5625	62.6562		58.7678	62.6145	64.6659	65.3027	61.4326	72.8182	61.6963	63.9128	58.3173	48.0276	61.6349	60.8963	61.1267	64.5213	65.5068
19.5833	59.375	61.2969	63.4531	63.6406	56.6094	70.7656	61.4844	63.5469	59.0234	47.4922	63.7812	60.4062	60.2656	65.5859	62.7031		58.7969	62.6678	64.7025	65.3507	61.4711	72.8415	61.706	63.9672	58.3559	48.0861	61.6847	60.9065	61.1502	64.5453	65.5482
19.6667	59.3984	61.3203	63.5234	63.7109	56.6797	70.8125	61.4609	63.5938	59.0703	47.5625	63.7812	60.4297	60.3359	65.6328	62.75		58.8254	62.7202	64.7383	65.3978	61.5088	72.8639	61.7153	64.0207	58.3938	48.1439	61.7337	60.9164	61.1733	64.5688	65.5888
19.75	59.4219	61.3906	63.5938	63.7812	56.7734	70.8594	61.4609	63.6406	59.0938	47.6328	63.8047	60.4766	60.3828	65.6562	62.8203		58.8533	62.7718	64.7732	65.4441	61.5459	72.8855	61.7241	64.0732	58.431	48.2011	61.7818	60.926	61.1959	64.5918	65.6287
19.8333	59.4453	61.4375	63.6641	63.8047	56.8438	70.9062	61.4375	63.7109	59.1406	47.7266	63.8281	60.5469	60.3828	65.7031	62.8672		58.8807	62.8225	64.8073	65.4894	61.5822	72.9062	61.7324	64.1248	58.4674	48.2577	61.8291	60.9354	61.218	64.6143	65.6678
19.9167	59.4922	61.5078	63.7109	63.8516	56.8906	70.9766	61.4375	63.7578	59.1875	47.8203	63.8516	60.5938	60.4062	65.7266	62.9375		58.9075	62.8724	64.8405	65.5339	61.6178	72.9261	61.7403	64.1755	58.5032	48.3136	61.8756	60.9445	61.2397	64.6364	65.7061
20	59.5391	61.5547	63.7812	63.8984	56.9375	71.0234	61.4375	63.7812	59.2344	47.8672	63.8984	60.5938	60.4297	65.75	62.9844		58.9338	62.9214	64.873	65.5775	61.6527	72.9451	61.7477	64.2253	58.5384	48.3688	61.9212	60.9533	61.2608	64.658	65.7437
20.0833	59.5859	61.6016	63.8281	63.9688	57.0078	71.0938	61.4375	63.8047	59.2812	47.9141	63.8984	60.6406	60.4766	65.7734	63.0547		58.9596	62.9697	64.9046	65.6203	61.6869	72.9635	61.7547	64.2742	58.5728	48.4234	61.9661	60.962	61.2816	64.6792	65.7806
20.1667	59.6328	61.6484	63.8984	64.0625	57.0781	71.1172	61.4375	63.8516	59.3047	47.9844	63.8984	60.6641	60.5	65.8438	63.0781		58.9848	63.0171	64.9354	65.6622	61.7204	72.981	61.7612	64.3223	58.6067	48.4774	62.0101	60.9703	61.3018	64.6999	65.8168
20.25	59.6328	61.6953	63.9688	64.1562	57.1484	71.1406	61.4375	63.9219	59.375	48.0547	63.9219	60.6641	60.5	65.8906	63.125		59.0096	63.0638	64.9654	65.7034	61.7532	72.9978	61.7673	64.3695	58.6398	48.5308	62.0534	60.9785	61.3217	64.7202	65.8523
20.3333	59.6562	61.7422	64.0156	64.2266	57.2188	71.1875	61.4375	63.9922	59.4219	48.125	63.9453	60.6875	60.5	65.9141	63.1719		59.0338	63.1097	64.9947	65.7438	61.7854	73.0139	61.773	64.4159	58.6724	48.5836	62.096	60.9864	61.3411	64.7401	65.8871
20.4167	59.7031	61.8125	64.0859	64.2734	57.2891	71.2109	61.4375	64.0156	59.4219	48.1953	63.9453	60.6875	60.5234	65.9844	63.2422		59.0576	63.1548	65.0233	65.7834	61.817	73.0293	61.7783	64.4614	58.7044	48.6358	62.1378	60.9941	61.3601	64.7596	65.9213
20.5	59.7266	61.8594	64.1328	64.2969	57.3359	71.2344	61.4375	64.0625	59.4688	48.2656	63.9688	60.7109	60.5703	66.0078	63.3125		59.0808	63.1992	65.0511	65.8222	61.848	73.044	61.7832	64.5062	58.7358	48.6874	62.1789	61.0016	61.3788	64.7786	65.9548
20.5833	59.75	61.9062	64.2031	64.3203	57.3828	71.2812	61.4375	64.1094	59.5156	48.3359	63.9688	60.7578	60.6406	66.0312	63.3594		59.1037	63.2429	65.0782	65.8603	61.8783	73.058	61.7877	64.5502	58.7665	48.7383	62.2192	61.0089	61.397	64.7973	65.9877
20.6667	59.7734	61.9531	64.25	64.3906	57.4062	71.3516	61.4141	64.1562	59.5859	48.3828	63.9688	60.7578	60.7109	66.1016	63.4062		59.126	63.2858	65.1046	65.8977	61.908	73.0713	61.7918	64.5933	58.7968	48.7888	62.2589	61.016	61.4148	64.8156	66.0199
20.75	59.7969	62.0234	64.2969	64.4609	57.4766	71.3984	61.3906	64.2031	59.6328	48.4531	63.9688	60.7578	60.7344	66.1484	63.4531		59.1479	63.3281	65.1303	65.9343	61.9371	73.0841	61.7955	64.6358	58.8264	48.8386	62.2978	61.0229	61.4322	64.8335	66.0516
20.8333	59.8438	62.0703	64.3672	64.5547	57.5703	71.4453	61.3672	64.2266	59.6562	48.5	63.9922	60.7578	60.7344	66.1484	63.5		59.1694	63.3696	65.1554	65.9702	61.9656	73.0962	61.7989	64.6775	58.8555	48.8879	62.3361	61.0296	61.4493	64.851	66.0826
20.9167	59.8672	62.0938	64.4141	64.6484	57.6406	71.4922	61.3438	64.2266	59.6562	48.5703	63.9922	60.7812	60.7344	66.1953	63.5469		59.1904	63.4105	65.1797	66.0055	61.9936	73.1077	61.802	64.7184	58.884	48.9366	62.3738	61.0361	61.466	64.8682	66.113
21	59.8672	62.1406	64.4609	64.7188	57.6641	71.5156	61.3438	64.2734	59.7031	48.6406	63.9922	60.7812	60.7578	66.2188	63.5938		59.2111	63.4506	65.2035	66.04	62.021	73.1186	61.8047	64.7587	58.9121	48.9847	62.4107	61.0425	61.4824	64.885	66.1429
21.0833	59.8672	62.2109	64.5078	64.7656	57.7344	71.5391	61.3438	64.3203	59.7734	48.6875	64.0156	60.7812	60.8047	66.2422	63.6406		59.2313	63.4902	65.2266	66.0739	62.0478	73.1289	61.807	64.7982	58.9395	49.0323	62.447	61.0486	61.4984	64.9015	66.1722
21.1667	59.9141	62.2578	64.5547	64.7656	57.7812	71.5859	61.3438	64.3672	59.7969	48.7344	64.0391	60.8281	60.8516	66.2891	63.7109		59.2511	63.529	65.2491	66.1072	62.0741	73.1386	61.8091	64.837	58.9665	49.0794	62.4827	61.0547	61.514	64.9176	66.2009
21.25	59.9375	62.3281	64.625	64.8125	57.8516	71.6328	61.3438	64.4375	59.8438	48.7812	64.0625	60.8516	60.8984	66.3359	63.7344		59.2705	63.5672	65.2709	66.1397	62.0999	73.1478	61.8108	64.8752	58.993	49.1259	62.5178	61.0605	61.5294	64.9334	66.2291
21.3333	59.9609	62.3516	64.6719	64.8594	57.9219	71.6797	61.3203	64.4609	59.8906	48.8281	64.0859	60.8516	60.9219	66.3594	63.7578		59.2895	63.6048	65.2922	66.1717	62.1252	73.1565	61.8122	64.9127	59.019	49.1719	62.5522	61.0662	61.5444	64.9489	66.2567
21.4167	59.9844	62.3516	64.7188	64.9062	57.9688	71.7031	61.3203	64.5078	59.9375	48.9219	64.1094	60.8516	60.9922	66.4062	63.8047		59.3081	63.6418	65.3129	66.203	62.1499	73.1647	61.8133	64.9495	59.0445	49.2174	62.5861	61.0717	61.5591	64.964	66.2838
21.5	60.0312	62.3984	64.7891	64.9766	58.0156	71.7266	61.3203	64.5547	59.9375	48.9922	64.1328	60.8984	61.0391	66.4297	63.875		59.3264	63.6782	65.333	66.2338	62.1741	73.1723	61.8141	64.9856	59.0695	49.2624	62.6193	61.0771	61.5734	64.9788	66.3105
21.5833	60.0547	62.4453	64.8359	65.0469	58.0625	71.7734	61.3203	64.6016	59.9609	49.0391	64.1328	60.9453	61.0625	66.4297	63.8984		59.3443	63.7139	65.3526	66.2639	62.1978	73.1794	61.8145	65.0212	59.094	49.3068	62.652	61.0823	61.5875	64.9933	66.3366
21.6667	60.0547	62.5156	64.8828	65.1172	58.1094	71.7969	61.3203	64.6484	60.0078	49.0625	64.1562	60.9453	61.0625	66.4766	63.9688		59.3618	63.7491	65.3716	66.2935	62.221	73.1861	61.8148	65.0561	59.1181	49.3507	62.6841	61.0874	61.6013	65.0076	66.3622
21.75	60.0547	62.5391	64.9062	65.1406	58.1797	71.8438	61.3203	64.6953	60.0547	49.1328	64.1797	60.9922	61.0625	66.5	64.0156		59.379	63.7837	65.39	66.3224	62.2438	73.1923	61.8147	65.0904	59.1418	49.3942	62.7157	61.0923	61.6147	65.0215	66.3873
21.8333	60.0781	62.5625	64.9531	65.1641	58.2266	71.8672	61.3203	64.7188	60.1016	49.2031	64.2031	61.0156	61.0859	66.5	64.0625		59.3958	63.8177	65.408	66.3508	62.2661	73.198	61.8143	65.1241	59.165	49.4371	62.7467	61.0971	61.6279	65.0351	66.4119
21.9167	60.1016	62.5859	65	65.2344	58.2734	71.8906	61.3203	64.7188	60.125	49.2734	64.25	61.0156	61.1094	66.5234	64.0859		59.4123	63.8512	65.4254	66.3787	62.2879	73.2033	61.8137	65.1572	59.1877	49.4796	62.7771	61.1018	61.6408	65.0485	66.4361
22	60.125	62.6328	65.0703	65.3047	58.3203	71.9375	61.3203	64.7656	60.1484	49.3203	64.2734	61.0391	61.1328	66.5469	64.1328		59.4285	63.8841	65.4423	66.406	62.3093	73.2081	61.8128	65.1897	59.2101	49.5215	62.8071	61.1064	61.6534	65.0615	66.4598
22.0833	60.125	62.7031	65.1172	65.3984	58.3672	71.9609	61.3438	64.7891	60.1719	49.3672	64.3203	61.0391	61.1562	66.5703	64.1797		59.4444	63.9165	65.4587	66.4328	62.3302	73.2125	61.8117	65.2216	59.232	49.563	62.8365	61.1108	61.6658	65.0744	66.483
22.1667	60.125	62.75	65.1406	65.4453	58.4141	72.0078	61.3672	64.8125	60.2422	49.4141	64.3438	61.0625	61.2031	66.6172	64.25		59.4599	63.9483	65.4746	66.459	62.3507	73.2165	61.8103	65.253	59.2535	49.604	62.8654	61.1151	61.6779	65.0869	66.5058
22.25	60.1484	62.7734	65.1875	65.4688	58.4844	72.0312	61.3672	64.8828	60.2656	49.4844	64.3438	61.1328	61.2266	66.6641	64.3203		59.4751	63.9796	65.49	66.4847	62.3707	73.22	61.8087	65.2838	59.2746	49.6446	62.8938	61.1193	61.6897	65.0992	66.5282
22.3333	60.1953	62.7969	65.2578	65.4688	58.5312	72.0547	61.3672	64.9531	60.2891	49.5312	64.3672	61.1797	61.2266	66.6875	64.3203		59.49	64.0104	65.505	66.51	62.3903	73.2232	61.8069	65.3141	59.2954	49.6847	62.9217	61.1234	61.7013	65.1112	66.5502
22.4167	60.2188	62.8438	65.3047	65.5156	58.5781	72.0781	61.3672	65	60.2891	49.6016	64.4141	61.1797	61.2266	66.7344	64.3672		59.5046	64.0407	65.5195	66.5347	62.4096	73.226	61.8048	65.3438	59.3157	49.7243	62.9491	61.1273	61.7127	65.123	66.5717
22.5	60.2188	62.9141	65.3516	65.5859	58.625	72.1016	61.3672	65.0234	60.3125	49.6484	64.4375	61.2031	61.2266	66.7578	64.4141		59.519	64.0705	65.5335	66.5589	62.4284	73.2284	61.8024	65.3731	59.3357	49.7635	62.976	61.1312	61.7238	65.1345	66.5928
22.5833	60.2188	62.9609	65.3984	65.6562	58.6484	72.1484	61.3438	65.0234	60.3594	49.6953	64.4609	61.25	61.25	66.7812	64.4609		59.533	64.0998	65.5471	66.5827	62.4468	73.2304	61.7999	65.4018	59.3552	49.8022	63.0025	61.1349	61.7346	65.1458	66.6135
22.6667	60.2422	62.9609	65.4453	65.7031	58.6953	72.1953	61.3438	65.0469	60.3828	49.7422	64.5078	61.25	61.3203	66.8047	64.4844		59.5467	64.1286	65.5602	66.606	62.4648	73.2321	61.7971	65.43	59.3744	49.8405	63.0285	61.1386	61.7452	65.1569	66.6339
22.75	60.2656	62.9844	65.5156	65.75	58.7422	72.2422	61.3438	65.1172	60.4297	49.8125	64.5312	61.2969	61.3438	66.8281	64.5078		59.5602	64.1569	65.573	66.6288	62.4824	73.2334	61.7941	65.4577	59.3933	49.8784	63.054	61.1421	61.7556	65.1677	66.6538
22.8333	60.3125	63.0312	65.5391	65.7969	58.8125	72.2422	61.3438	65.1641	60.4766	49.8594	64.5312	61.3672	61.3672	66.8516	64.5547		59.5734	64.1848	65.5853	66.6512	62.4996	73.2344	61.791	65.4849	59.4118	49.9158	63.0791	61.1456	61.7658	65.1783	66.6733
22.9167	60.3125	63.0547	65.5625	65.8203	58.8359	72.2656	61.3438	65.2344	60.5	49.8828	64.5547	61.4141	61.3672	66.875	64.5781		59.5864	64.2122	65.5972	66.6731	62.5165	73.2351	61.7876	65.5117	59.43	49.9528	63.1038	61.1489	61.7758	65.1887	66.6925
23	60.3125	63.1016	65.5859	65.8438	58.8828	72.3125	61.3438	65.2812	60.5234	49.9297	64.5547	61.4375	61.3672	66.8984	64.6016		59.5991	64.2391	65.6087	66.6946	62.533	73.2354	61.784	65.5379	59.4478	49.9893	63.128	61.1522	61.7855	65.1988	66.7113
23.0833	60.3359	63.1484	65.6328	65.8672	58.9062	72.3359	61.3438	65.3047	60.5469	49.9766	64.5781	61.4375	61.3672	66.9453	64.6484		59.6115	64.2656	65.6198	66.7157	62.5492	73.2354	61.7802	65.5637	59.4653	50.0255	63.1518	61.1554	61.7951	65.2088	66.7298
23.1667	60.3594	63.1953	65.6797	65.9141	58.9297	72.3594	61.3438	65.3281	60.5703	50.0469	64.5781	61.4375	61.3438	66.9688	64.6719		59.6237	64.2917	65.6305	66.7364	62.565	73.2351	61.7762	65.5891	59.4824	50.0612	63.1752	61.1585	61.8044	65.2186	66.7479
23.25	60.3828	63.2188	65.7266	65.9844	58.9766	72.3828	61.3438	65.3281	60.5938	50.0938	64.6016	61.4609	61.3438	66.9922	64.6953		59.6356	64.3174	65.6409	66.7566	62.5804	73.2345	61.7721	65.614	59.4993	50.0966	63.1982	61.1615	61.8136	65.2281	66.7657
23.3333	60.3828	63.2656	65.7734	66.0547	59.0469	72.4297	61.3438	65.375	60.5938	50.1406	64.6016	61.5078	61.3438	67.0156	64.7422		59.6473	64.3426	65.6508	66.7764	62.5955	73.2335	61.7678	65.6385	59.5158	50.1315	63.2208	61.1644	61.8225	65.2375	66.7831
23.4167	60.3828	63.3125	65.7969	66.1016	59.0703	72.4297	61.3672	65.3984	60.6172	50.1875	64.6016	61.5312	61.3203	67.0391	64.7891		59.6588	64.3674	65.6604	66.7959	62.6103	73.2324	61.7632	65.6625	59.532	50.1661	63.243	61.1672	61.8313	65.2466	66.8002
23.5	60.4062	63.3359	65.8672	66.1484	59.0938	72.4531	61.3672	65.4219	60.6406	50.2344	64.625	61.5547	61.2734	67.0391	64.8359		59.67	64.3918	65.6697	66.8149	62.6247	73.2309	61.7586	65.6861	59.5479	50.2002	63.2648	61.17	61.8398	65.2556	66.817
23.5833	60.4062	63.3594	65.9141	66.1719	59.1406	72.4531	61.3672	65.4688	60.6875	50.3047	64.6484	61.5781	61.25	67.0859	64.8594		59.681	64.4158	65.6786	66.8336	62.6389	73.2291	61.7537	65.7093	59.5635	50.234	63.2862	61.1727	61.8482	65.2644	66.8334
23.6667	60.4062	63.3828	65.9375	66.1953	59.1641	72.4766	61.3672	65.5391	60.7344	50.3516	64.6719	61.6016	61.2031	67.1094	64.9062		59.6918	64.4394	65.6871	66.8519	62.6527	73.2271	61.7487	65.7321	59.5789	50.2673	63.3073	61.1753	61.8564	65.273	66.8496
23.75	60.4062	63.4297	65.9609	66.2422	59.1875	72.5234	61.3906	65.5859	60.7812	50.375	64.6953	61.6016	61.1797	67.1328	64.9297		59.7024	64.4626	65.6953	66.8698	62.6662	73.2248	61.7435	65.7545	59.5939	50.3003	63.3279	61.1778	61.8645	65.2814	66.8654
23.8333	60.4062	63.4766	66.0078	66.2656	59.2578	72.5703	61.4141	65.6094	60.8281	50.4453	64.7188	61.625	61.1562	67.1328	64.9297		59.7127	64.4854	65.7032	66.8873	62.6794	73.2223	61.7382	65.7765	59.6087	50.3329	63.3483	61.1803	61.8723	65.2896	66.8809
23.9167	60.4297	63.5	66.0547	66.3125	59.3047	72.6172	61.4141	65.6328	60.8281	50.4922	64.7188	61.6484	61.1094	67.1562	64.9531		59.7229	64.5078	65.7108	66.9045	62.6922	73.2195	61.7327	65.7981	59.6231	50.3652	63.3682	61.1827	61.88	65.2977	66.8961
24	60.4766	63.5	66.0781	66.3359	59.3281	72.6172	61.4375	65.6562	60.8281	50.5391	64.7188	61.7188	61.0859	67.2031	65		59.7328	64.5299	65.718	66.9214	62.7048	73.2165	61.727	65.8194	59.6374	50.3971	63.3879	61.1851	61.8876	65.3056	66.9111
24.0833	60.4766	63.5234	66.1016	66.4062	59.375	72.6172	61.4375	65.7031	60.8281	50.5859	64.7422	61.7422	61.0625	67.25	65.0234		59.7426	64.5516	65.7249	66.9379	62.7171	73.2132	61.7212	65.8402	59.6513	50.4286	63.4071	61.1873	61.8949	65.3134	66.9257
24.1667	60.4766	63.5703	66.1484	66.4531	59.4219	72.6406	61.4375	65.75	60.8281	50.5859	64.7656	61.7422	61.0156	67.25	65.0469		59.7522	64.573	65.7316	66.9541	62.7292	73.2097	61.7153	65.8607	59.665	50.4597	63.4261	61.1895	61.9021	65.3209	66.9401
24.25	60.5	63.6172	66.1953	66.4766	59.4688	72.6875	61.4375	65.75	60.875	50.6094	64.7656	61.7656	60.9453	67.2734	65.0703		59.7615	64.594	65.7379	66.9699	62.7409	73.206	61.7092	65.8808	59.6784	50.4905	63.4447	61.1917	61.9092	65.3284	66.9542
24.3333	60.5234	63.6406	66.2422	66.5234	59.4922	72.7109	61.4375	65.7734	60.8984	50.6797	64.7656	61.7891	60.8984	67.2734	65.1172		59.7707	64.6147	65.7439	66.9854	62.7524	73.2021	61.703	65.9006	59.6916	50.521	63.463	61.1938	61.9161	65.3356	66.968
24.4167	60.5234	63.6406	66.2656	66.5469	59.5156	72.7109	61.4375	65.7969	60.9219	50.75	64.7656	61.8359	60.8984	67.2969	65.1641		59.7797	64.635	65.7497	67.0006	62.7636	73.1979	61.6967	65.92	59.7045	50.5511	63.481	61.1958	61.9229	65.3428	66.9816
24.5	60.5234	63.6641	66.2891	66.5938	59.5391	72.7344	61.4609	65.8438	60.9453	50.7969	64.7656	61.8359	60.8984	67.3203	65.2109		59.7885	64.655	65.7551	67.0155	62.7745	73.1936	61.6902	65.9391	59.7172	50.5808	63.4986	61.1978	61.9295	65.3497	66.9949
24.5833	60.5234	63.7109	66.3359	66.6406	59.5859	72.7578	61.4609	65.8906	60.9688	50.8203	64.7656	61.8359	60.875	67.3438	65.2578		59.7971	64.6746	65.7603	67.0301	62.7852	73.189	61.6836	65.9579	59.7297	50.6102	63.516	61.1997	61.936	65.3566	67.008
24.6667	60.5469	63.7578	66.3828	66.6875	59.6094	72.8047	61.4609	65.9141	61.0156	50.8438	64.8125	61.8359	60.875	67.3438	65.2578		59.8056	64.6939	65.7652	67.0444	62.7956	73.1843	61.6769	65.9763	59.7419	50.6393	63.533	61.2016	61.9423	65.3633	67.0208
24.75	60.5938	63.7812	66.4062	66.7109	59.6562	72.8281	61.4609	65.9375	61.0156	50.8672	64.8359	61.8359	60.875	67.3438	65.2578		59.8139	64.7129	65.7699	67.0584	62.8058	73.1793	61.67	65.9944	59.7539	50.6681	63.5498	61.2034	61.9485	65.3698	67.0334
24.8333	60.6172	63.8281	66.4297	66.7812	59.6797	72.8281	61.4609	65.9844	61.0391	50.9141	64.8359	61.8359	60.8516	67.3438	65.2812		59.822	64.7316	65.7743	67.0721	62.8157	73.1742	61.663	66.0121	59.7657	50.6965	63.5662	61.2052	61.9546	65.3762	67.0457
24.9167	60.6172	63.8281	66.4531	66.8047	59.7266	72.8516	61.4609	66.0078	61.0625	50.9609	64.8359	61.8594	60.8281	67.3672	65.3281		59.83	64.75	65.7784	67.0855	62.8254	73.1688	61.6559	66.0296	59.7772	50.7246	63.5824	61.2069	61.9605	65.3825	67.0578
25	60.6172	63.8281	66.5	66.8281	59.75	72.875	61.4844	66.0547	61.0625	51.0078	64.8359	61.8828	60.8281	67.4375	65.375		59.8378	64.7681	65.7823	67.0986	62.8348	73.1633	61.6487	66.0468	59.7885	50.7524	63.5983	61.2086	61.9663	65.3887	67.0696
25.0833	60.6172	63.8516	66.5234	66.8516	59.7734	72.8984	61.4844	66.0781	61.0859	51.0312	64.8359	61.9062	60.8281	67.4609	65.4219		59.8454	64.7859	65.7859	67.1115	62.844	73.1577	61.6414	66.0636	59.7997	50.7798	63.6139	61.2102	61.972	65.3947	67.0813
25.1667	60.6172	63.8984	66.5469	66.875	59.8203	72.9219	61.4844	66.0781	61.0859	51.0312	64.8359	61.9062	60.8281	67.4609	65.4453		59.8529	64.8034	65.7893	67.1241	62.853	73.1518	61.634	66.0802	59.8106	50.807	63.6292	61.2118	61.9776	65.4006	67.0927
25.25	60.6172	63.9453	66.5938	66.8984	59.8672	72.9453	61.4609	66.1016	61.0859	51.0781	64.8359	61.9297	60.8281	67.4844	65.4453		59.8603	64.8206	65.7925	67.1364	62.8618	73.1458	61.6265	66.0964	59.8213	50.8338	63.6443	61.2134	61.983	65.4064	67.1039
25.3333	60.6172	63.9688	66.6172	66.9453	59.9141	72.9453	61.4609	66.125	61.1328	51.125	64.8359	61.9297	60.8281	67.5078	65.4453		59.8675	64.8375	65.7954	67.1485	62.8703	73.1396	61.6188	66.1124	59.8318	50.8604	63.6591	61.2149	61.9884	65.412	67.1149
25.4167	60.6172	63.9922	66.6406	66.9688	59.9375	72.9453	61.4609	66.1719	61.1797	51.1953	64.8594	61.9297	60.8516	67.5078	65.4453		59.8745	64.8542	65.7981	67.1603	62.8786	73.1333	61.6111	66.1281	59.8421	50.8866	63.6736	61.2163	61.9936	65.4176	67.1256
25.5	60.6406	64.0156	66.6641	67.0156	59.9609	72.9688	61.4609	66.1953	61.1797	51.2422	64.8828	61.9297	60.875	67.5312	65.4922		59.8814	64.8705	65.8006	67.1718	62.8867	73.1268	61.6032	66.1435	59.8522	50.9125	63.6879	61.2178	61.9987	65.423	67.1362
25.5833	60.6406	64.0391	66.6875	67.0391	59.9844	72.9922	61.4609	66.2188	61.1797	51.2656	64.8828	61.9297	60.8984	67.5312	65.5391		59.8882	64.8866	65.8028	67.1832	62.8946	73.1201	61.5953	66.1587	59.8622	50.9382	63.702	61.2191	62.0037	65.4283	67.1466
25.6667	60.6406	64.0859	66.7344	67.0625	60.0547	72.9922	61.4609	66.2422	61.1797	51.2891	64.8828	61.9297	60.875	67.5312	65.5859		59.8948	64.9024	65.8049	67.1942	62.9023	73.1134	61.5873	66.1736	59.8719	50.9635	63.7158	61.2205	62.0086	65.4335	67.1568
25.75	60.6406	64.0859	66.8047	67.0859	60.0781	73.0391	61.4609	66.2422	61.2266	51.3125	64.8828	61.9297	60.8516	67.5312	65.6094		59.9013	64.918	65.8067	67.2051	62.9098	73.1064	61.5791	66.1882	59.8815	50.9886	63.7294	61.2218	62.0134	65.4386	67.1667
25.8333	60.6406	64.1328	66.8281	67.1328	60.0781	73.0625	61.4609	66.2656	61.2734	51.3594	64.8828	61.9531	60.8516	67.5547	65.6328		59.9077	64.9333	65.8083	67.2157	62.9171	73.0993	61.5709	66.2025	59.8909	51.0134	63.7427	61.2231	62.0181	65.4436	67.1765
25.9167	60.6406	64.1562	66.8281	67.1797	60.1016	73.0859	61.4375	66.3125	61.2969	51.3828	64.8828	61.9531	60.8516	67.5547	65.6328		59.914	64.9484	65.8098	67.2261	62.9242	73.0921	61.5626	66.2166	59.9001	51.0378	63.7558	61.2243	62.0227	65.4485	67.1861
26	60.6406	64.1797	66.8516	67.2266	60.125	73.0859	61.4375	66.3828	61.2969	51.4062	64.9062	61.9531	60.8516	67.5547	65.6562		59.9201	64.9632	65.811	67.2362	62.9311	73.0848	61.5542	66.2305	59.9091	51.0621	63.7686	61.2255	62.0272	65.4532	67.1955
26.0833	60.6406	64.2031	66.875	67.2734	60.1719	73.1094	61.4375	66.4062	61.2969	51.4531	64.9062	61.9531	60.8516	67.5781	65.6797		59.9261	64.9778	65.812	67.2461	62.9378	73.0773	61.5458	66.2441	59.918	51.086	63.7813	61.2267	62.0316	65.4579	67.2048
26.1667	60.6406	64.2031	66.9219	67.2969	60.2188	73.1094	61.4375	66.4062	61.2969	51.5	64.9297	61.9531	60.8516	67.625	65.7031		59.932	64.9921	65.8129	67.2559	62.9444	73.0697	61.5372	66.2575	59.9267	51.1096	63.7937	61.2278	62.0359	65.4625	67.2138
26.25	60.6406	64.2266	66.9688	67.2969	60.2422	73.1328	61.4375	66.4062	61.2969	51.5234	64.9297	61.9531	60.875	67.6719	65.7031		59.9377	65.0062	65.8135	67.2654	62.9507	73.062	61.5286	66.2706	59.9352	51.133	63.8059	61.2289	62.0401	65.467	67.2227
26.3333	60.6406	64.2734	66.9922	67.2969	60.2656	73.1562	61.4375	66.4531	61.3203	51.5469	64.9297	61.9531	60.875	67.6953	65.7031		59.9434	65.02	65.814	67.2747	62.9569	73.0541	61.5198	66.2836	59.9436	51.1562	63.8179	61.23	62.0442	65.4714	67.2314
26.4167	60.6406	64.2969	66.9922	67.3203	60.2656	73.1562	61.4375	66.5	61.3203	51.5703	64.9062	61.9531	60.875	67.6953	65.7266		59.9489	65.0337	65.8143	67.2838	62.9629	73.0462	61.511	66.2962	59.9518	51.179	63.8297	61.231	62.0482	65.4757	67.24
26.5	60.6641	64.3203	67.0156	67.3672	60.2656	73.1797	61.4375	66.5234	61.3203	51.6172	64.9062	61.9766	60.875	67.6953	65.75		59.9543	65.0471	65.8144	67.2927	62.9687	73.0381	61.5022	66.3087	59.9599	51.2016	63.8412	61.2321	62.0522	65.4799	67.2484
26.5833	60.6641	64.3438	67.0625	67.4141	60.2891	73.2031	61.4375	66.5234	61.3203	51.6641	64.9062	61.9766	60.875	67.6953	65.7969		59.9596	65.0603	65.8144	67.3014	62.9744	73.0299	61.4932	66.3209	59.9678	51.224	63.8526	61.233	62.056	65.4841	67.2566
26.6667	60.6641	64.3438	67.0859	67.4609	60.3594	73.2266	61.4375	66.5469	61.3672	51.6641	64.9062	61.9766	60.875	67.7188	65.8438		59.9648	65.0732	65.8141	67.3099	62.9799	73.0216	61.4842	66.333	59.9756	51.2461	63.8638	61.234	62.0598	65.4881	67.2647
26.75	60.6641	64.3906	67.0859	67.5078	60.3828	73.25	61.4375	66.5938	61.3906	51.7109	64.9062	61.9766	60.8984	67.7656	65.8672		59.9699	65.086	65.8138	67.3182	62.9852	73.0132	61.4751	66.3448	59.9832	51.2679	63.8748	61.2349	62.0635	65.4921	67.2726
26.8333	60.6406	64.4141	67.1094	67.5312	60.4062	73.25	61.4141	66.6172	61.4141	51.7812	64.9062	61.9766	60.9219	67.7891	65.8672		59.9749	65.0985	65.8132	67.3263	62.9904	73.0047	61.466	66.3564	59.9907	51.2895	63.8856	61.2359	62.0671	65.496	67.2804
26.9167	60.6406	64.4375	67.1328	67.5312	60.4297	73.2734	61.4141	66.6406	61.4375	51.8047	64.8828	61.9766	60.9688	67.7891	65.8906		59.9798	65.1109	65.8125	67.3343	62.9954	72.9961	61.4567	66.3678	59.9981	51.3108	63.8962	61.2367	62.0707	65.4998	67.288
27	60.6406	64.4609	67.1797	67.5312	60.4297	73.2734	61.4141	66.6641	61.4609	51.8281	64.8828	61.9766	60.9922	67.7891	65.9141		59.9846	65.123	65.8116	67.342	63.0002	72.9874	61.4475	66.379	60.0053	51.3319	63.9066	61.2376	62.0741	65.5035	67.2955
27.0833	60.6406	64.4844	67.2266	67.5547	60.4531	73.2734	61.4141	66.6641	61.4609	51.8516	64.8594	61.9766	61.0156	67.7891	65.9609		59.9894	65.1349	65.8106	67.3496	63.005	72.9786	61.4381	66.39	60.0124	51.3528	63.9168	61.2384	62.0775	65.5071	67.3028
27.1667	60.6406	64.5078	67.25	67.5781	60.5	73.2734	61.4141	66.6875	61.4609	51.8984	64.8594	62	61.0156	67.8125	65.9844		59.994	65.1467	65.8095	67.3571	63.0095	72.9697	61.4287	66.4008	60.0193	51.3734	63.9269	61.2393	62.0809	65.5107	67.31
27.25	60.6406	64.5078	67.2734	67.6016	60.5469	73.3203	61.4141	66.7109	61.4609	51.9453	64.8359	62	61.0156	67.8359	66.0078		59.9985	65.1582	65.8082	67.3643	63.0139	72.9607	61.4192	66.4114	60.0261	51.3938	63.9368	61.2401	62.0841	65.5142	67.3171
27.3333	60.6641	64.5078	67.2969	67.625	60.5703	73.3438	61.4141	66.7109	61.4609	51.9453	64.8125	62	61.0156	67.8359	66.0312		60.0029	65.1696	65.8067	67.3714	63.0182	72.9516	61.4097	66.4219	60.0328	51.414	63.9465	61.2408	62.0873	65.5176	67.324
27.4167	60.6641	64.5312	67.3203	67.6719	60.5703	73.3438	61.4141	66.7109	61.4609	51.9688	64.8125	62	61.0156	67.8594	66.0547		60.0073	65.1807	65.8051	67.3783	63.0223	72.9424	61.4001	66.4321	60.0394	51.4339	63.956	61.2416	62.0904	65.521	67.3308
27.5	60.6641	64.5547	67.3438	67.6953	60.5703	73.3672	61.4141	66.7344	61.4609	51.9688	64.8125	62.0234	61.0391	67.8594	66.0547		60.0115	65.1917	65.8034	67.3851	63.0263	72.9332	61.3904	66.4422	60.0458	51.4536	63.9654	61.2423	62.0935	65.5242	67.3374
27.5833	60.6641	64.5781	67.3438	67.7188	60.5703	73.3672	61.4141	66.7578	61.4609	51.9922	64.8125	62.0234	61.0859	67.8594	66.0547		60.0157	65.2025	65.8015	67.3917	63.0302	72.9238	61.3807	66.4521	60.0521	51.4731	63.9746	61.243	62.0964	65.5274	67.344
27.6667	60.6641	64.6016	67.3672	67.7422	60.5938	73.3672	61.4375	66.7812	61.4609	52.0156	64.8125	62.0234	61.1094	67.8594	66.0781		60.0198	65.2131	65.7995	67.3982	63.0339	72.9144	61.3709	66.4618	60.0583	51.4923	63.9836	61.2437	62.0994	65.5306	67.3504
27.75	60.6641	64.625	67.4141	67.7656	60.6406	73.3906	61.4375	66.8047	61.4609	52.0391	64.8359	62.0234	61.1094	67.8828	66.125		60.0238	65.2236	65.7973	67.4045	63.0375	72.9049	61.3611	66.4713	60.0644	51.5113	63.9925	61.2444	62.1022	65.5337	67.3567
27.8333	60.6641	64.6484	67.4375	67.8125	60.6641	73.4141	61.4375	66.8516	61.4609	52.0859	64.8594	62.0469	61.1094	67.9062	66.1484		60.0277	65.2338	65.7951	67.4106	63.041	72.8953	61.3512	66.4807	60.0704	51.5301	64.0013	61.245	62.105	65.5367	67.3628
27.9167	60.6641	64.6719	67.4375	67.8594	60.6641	73.4141	61.4141	66.8984	61.4844	52.1094	64.8594	62.0703	61.1094	67.9062	66.1484		60.0315	65.2439	65.7927	67.4166	63.0443	72.8857	61.3413	66.4899	60.0762	51.5487	64.0098	61.2457	62.1077	65.5396	67.3689
28	60.6641	64.6953	67.4609	67.8828	60.6641	73.4141	61.3906	66.8984	61.5078	52.1562	64.8594	62.0703	61.1094	67.9297	66.1719		60.0353	65.2539	65.7902	67.4225	63.0475	72.876	61.3313	66.499	60.082	51.5671	64.0183	61.2463	62.1104	65.5425	67.3748
28.0833	60.6641	64.6953	67.4609	67.9062	60.6875	73.4375	61.3906	66.9219	61.5078	52.1797	64.8594	62.0703	61.1094	67.9297	66.1953		60.039	65.2637	65.7875	67.4282	63.0506	72.8662	61.3213	66.5079	60.0876	51.5853	64.0266	61.2469	62.113	65.5454	67.3806
28.1667	60.6641	64.7188	67.4844	67.9297	60.7344	73.4375	61.3906	66.9219	61.5078	52.2031	64.8594	62.0938	61.1094	67.9297	66.2188		60.0426	65.2733	65.7848	67.4338	63.0536	72.8563	61.3113	66.5166	60.0932	51.6033	64.0347	61.2475	62.1156	65.5481	67.3863
28.25	60.6641	64.7422	67.4844	67.9297	60.7812	73.4609	61.3906	66.9219	61.5312	52.2266	64.8594	62.0938	61.1328	67.9297	66.2188		60.0461	65.2827	65.7819	67.4392	63.0565	72.8464	61.3011	66.5252	60.0986	51.6211	64.0427	61.248	62.1181	65.5509	67.3919
28.3333	60.6641	64.7891	67.4844	67.9297	60.8047	73.4609	61.3906	66.9453	61.5547	52.25	64.8594	62.0938	61.1797	67.9297	66.2188		60.0496	65.292	65.7789	67.4446	63.0592	72.8364	61.291	66.5336	60.1039	51.6386	64.0506	61.2486	62.1206	65.5535	67.3974
28.4167	60.6641	64.7891	67.5078	67.9531	60.8047	73.4609	61.3672	66.9688	61.5547	52.2734	64.8594	62.0938	61.2266	67.9531	66.2422		60.053	65.3012	65.7758	67.4497	63.0618	72.8263	61.2808	66.5419	60.1091	51.656	64.0583	61.2491	62.123	65.5561	67.4028
28.5	60.6641	64.7891	67.5312	67.9766	60.8047	73.4844	61.3672	66.9922	61.5547	52.2969	64.8594	62.1172	61.2266	67.9766	66.2422		60.0564	65.3102	65.7726	67.4548	63.0644	72.8162	61.2705	66.55	60.1143	51.6732	64.0659	61.2497	62.1253	65.5587	67.4081
28.5833	60.6641	64.8125	67.5547	68.0234	60.8281	73.4844	61.3672	67.0156	61.5547	52.3438	64.8828	62.1172	61.2266	68	66.2656		60.0596	65.319	65.7693	67.4597	63.0668	72.806	61.2602	66.558	60.1193	51.6901	64.0733	61.2502	62.1276	65.5612	67.4133
28.6667	60.6641	64.8359	67.5781	68.0703	60.8516	73.4844	61.3672	67.0391	61.5547	52.3672	64.8828	62.0938	61.2266	68	66.2891		60.0628	65.3277	65.7659	67.4645	63.0691	72.7958	61.2499	66.5659	60.1243	51.7069	64.0807	61.2507	62.1299	65.5636	67.4184
28.75	60.6641	64.8594	67.5781	68.0938	60.8984	73.4844	61.3672	67.0391	61.5547	52.3672	64.8828	62.0938	61.2266	68	66.3125		60.066	65.3363	65.7624	67.4692	63.0713	72.7854	61.2395	66.5736	60.1291	51.7235	64.0879	61.2511	62.1321	65.566	67.4234
28.8333	60.6406	64.8594	67.6016	68.1172	60.8984	73.5078	61.3672	67.0391	61.5781	52.4141	64.8828	62.0938	61.2266	68	66.3125		60.069	65.3447	65.7588	67.4738	63.0734	72.7751	61.2291	66.5812	60.1339	51.7399	64.0949	61.2516	62.1343	65.5684	67.4283
28.9167	60.6172	64.8828	67.625	68.1172	60.9219	73.5078	61.3438	67.0391	61.5781	52.4375	64.9062	62.0938	61.2266	68.0234	66.3125		60.0721	65.3529	65.7551	67.4783	63.0753	72.7647	61.2186	66.5886	60.1386	51.7561	64.1019	61.2521	62.1364	65.5707	67.4331
29	60.6172	64.8828	67.625	68.1172	60.9219	73.5078	61.3438	67.0625	61.5547	52.4375	64.9062	62.0938	61.2266	68.0234	66.3359		60.075	65.3611	65.7513	67.4826	63.0772	72.7542	61.2082	66.5959	60.1431	51.7721	64.1087	61.2525	62.1384	65.5729	67.4378
29.0833	60.6172	64.9062	67.6484	68.1406	60.9219	73.5312	61.3438	67.0625	61.5547	52.4609	64.9297	62.0938	61.2266	68.0234	66.3594		60.0779	65.3691	65.7473	67.4868	63.079	72.7437	61.1976	66.6031	60.1476	51.788	64.1154	61.2529	62.1405	65.5751	67.4424
29.1667	60.6172	64.9297	67.6719	68.1875	60.9688	73.5312	61.3438	67.0859	61.5547	52.4844	64.9531	62.1172	61.2266	68.0469	66.3594		60.0807	65.377	65.7433	67.4909	63.0807	72.7331	61.1871	66.6102	60.1521	51.8036	64.122	61.2534	62.1424	65.5773	67.447
29.25	60.6172	64.9531	67.6953	68.2109	61.0156	73.5312	61.3438	67.1094	61.5547	52.5078	64.9531	62.1172	61.2266	68.0469	66.3828		60.0835	65.3847	65.7392	67.4949	63.0823	72.7225	61.1765	66.6171	60.1564	51.8191	64.1285	61.2538	62.1444	65.5794	67.4514
29.3333	60.6172	64.9531	67.6953	68.2344	61.0391	73.5312	61.3203	67.1562	61.5547	52.5312	64.9531	62.1172	61.2266	68.0469	66.4062		60.0862	65.3923	65.7351	67.4988	63.0838	72.7118	61.1658	66.6239	60.1606	51.8344	64.1349	61.2542	62.1463	65.5815	67.4558
29.4167	60.6172	64.9766	67.6953	68.2812	61.0391	73.5547	61.3203	67.1562	61.5547	52.5547	64.9531	62.1406	61.25	68.0469	66.4062		60.0889	65.3998	65.7308	67.5026	63.0853	72.701	61.1552	66.6306	60.1648	51.8496	64.1411	61.2546	62.1481	65.5835	67.46
29.5	60.6406	65	67.6953	68.2812	61.0391	73.5781	61.3203	67.1562	61.5547	52.5781	64.9531	62.1406	61.25	68.0469	66.4062		60.0915	65.4072	65.7264	67.5063	63.0866	72.6903	61.1445	66.6372	60.1689	51.8645	64.1473	61.2549	62.15	65.5855	67.4642
29.5833	60.6406	65.0234	67.6953	68.2812	61.0391	73.5781	61.3203	67.1797	61.5547	52.6016	64.9531	62.1406	61.25	68.0469	66.4297		60.0941	65.4144	65.722	67.5099	63.0878	72.6795	61.1337	66.6436	60.1729	51.8793	64.1533	61.2553	62.1517	65.5874	67.4684
29.6667	60.6172	65.0234	67.7188	68.3047	61.0625	73.5781	61.2969	67.1797	61.5547	52.625	64.9531	62.1406	61.25	68.0469	66.4297		60.0966	65.4215	65.7175	67.5134	63.089	72.6686	61.123	66.65	60.1769	51.8939	64.1592	61.2557	62.1535	65.5893	67.4724
29.75	60.6172	65.0469	67.7188	68.3047	61.1094	73.5781	61.2969	67.1797	61.5312	52.625	64.9766	62.1641	61.25	68.0469	66.4297		60.0991	65.4286	65.7128	67.5168	63.09	72.6577	61.1122	66.6562	60.1807	51.9084	64.1651	61.256	62.1552	65.5912	67.4764
29.8333	60.6172	65.0703	67.7422	68.3047	61.1562	73.6016	61.2969	67.1797	61.5312	52.625	65.0234	62.1641	61.25	68.0469	66.4297		60.1015	65.4354	65.7082	67.5201	63.091	72.6467	61.1013	66.6623	60.1845	51.9227	64.1708	61.2563	62.1568	65.593	67.4803
29.9167	60.6172	65.0938	67.7656	68.3281	61.1562	73.6016	61.25	67.2031	61.5312	52.625	65.0469	62.1641	61.25	68.0469	66.4297		60.1038	65.4422	65.7034	67.5233	63.0919	72.6357	61.0905	66.6684	60.1883	51.9368	64.1764	61.2567	62.1585	65.5948	67.4841
30	60.6172	65.0938	67.7656	68.3516	61.1562	73.6016	61.2031	67.2266	61.5312	52.6484	65.0469	62.1641	61.25	68.0469	66.4297		60.1062	65.4489	65.6985	67.5264	63.0928	72.6247	61.0796	66.6743	60.1919	51.9508	64.1819	61.257	62.1601	65.5965	67.4878
30.0833	60.5938	65.0938	67.7656	68.375	61.1562	73.6016	61.2031	67.2266	61.5312	52.6719	65.0469	62.1641	61.25	68.0703	66.4531		60.1084	65.4554	65.6936	67.5294	63.0935	72.6136	61.0687	66.6801	60.1955	51.9646	64.1874	61.2573	62.1616	65.5983	67.4915
30.1667	60.5469	65.1172	67.7656	68.3984	61.1797	73.6016	61.2031	67.2266	61.5312	52.6719	65.0469	62.1641	61.25	68.0938	66.5		60.1107	65.4619	65.6886	67.5324	63.0942	72.6025	61.0577	66.6858	60.199	51.9782	64.1927	61.2576	62.1632	65.5999	67.4951
30.25	60.5469	65.1172	67.7891	68.4219	61.2266	73.6016	61.2031	67.2266	61.5312	52.6953	65.0469	62.1406	61.2734	68.1172	66.5703		60.1128	65.4682	65.6836	67.5352	63.0948	72.5914	61.0468	66.6914	60.2025	51.9917	64.198	61.2579	62.1647	65.6016	67.4986
30.3333	60.5469	65.1406	67.7891	68.4219	61.25	73.625	61.2031	67.25	61.5312	52.7422	65.0469	62.1406	61.2734	68.1172	66.5938		60.115	65.4745	65.6784	67.538	63.0953	72.5802	61.0358	66.6969	60.2059	52.0051	64.2031	61.2582	62.1661	65.6032	67.5021
30.4167	60.5469	65.1406	67.7891	68.4219	61.25	73.625	61.2031	67.25	61.5078	52.7656	65.0469	62.1406	61.2734	68.1172	66.5938		60.1171	65.4806	65.6732	67.5407	63.0957	72.569	61.0248	66.7023	60.2092	52.0183	64.2082	61.2584	62.1676	65.6048	67.5055
30.5	60.5234	65.1406	67.8125	68.4453	61.25	73.625	61.1797	67.2734	61.4844	52.7891	65.0469	62.1172	61.2734	68.1172	66.5938		60.1191	65.4866	65.668	67.5433	63.0961	72.5577	61.0137	66.7076	60.2125	52.0313	64.2131	61.2587	62.169	65.6063	67.5088
30.5833	60.5234	65.1641	67.8125	68.4688	61.25	73.625	61.1797	67.2969	61.4844	52.7891	65.0469	62.1172	61.2734	68.1172	66.5938		60.1211	65.4926	65.6626	67.5458	63.0964	72.5464	61.0026	66.7128	60.2157	52.0442	64.218	61.259	62.1703	65.6078	67.5121
30.6667	60.5234	65.1875	67.8359	68.4922	61.2734	73.6484	61.1797	67.3203	61.4844	52.7891	65.0938	62.1172	61.2734	68.1172	66.6172		60.1231	65.4984	65.6572	67.5482	63.0966	72.5351	60.9916	66.7179	60.2188	52.0569	64.2228	61.2592	62.1717	65.6093	67.5153
30.75	60.5234	65.2109	67.8594	68.5156	61.2969	73.6484	61.1797	67.3203	61.4844	52.8125	65.1172	62.1172	61.2969	68.1172	66.6406		60.125	65.5042	65.6518	67.5506	63.0968	72.5238	60.9804	66.723	60.2219	52.0695	64.2276	61.2595	62.173	65.6108	67.5184
30.8333	60.5234	65.2344	67.8828	68.5156	61.3203	73.6484	61.1797	67.3438	61.4844	52.8125	65.1172	62.1172	61.2969	68.1172	66.6406		60.1269	65.5098	65.6462	67.5529	63.0969	72.5124	60.9693	66.7279	60.2249	52.082	64.2322	61.2597	62.1743	65.6122	67.5215
30.9167	60.5234	65.2344	67.8828	68.5156	61.3203	73.6484	61.1797	67.3438	61.4844	52.8359	65.1172	62.1172	61.2969	68.1406	66.6406		60.1288	65.5154	65.6406	67.5551	63.0969	72.501	60.9581	66.7328	60.2279	52.0943	64.2368	61.2599	62.1755	65.6136	67.5245
31	60.5	65.2344	67.8828	68.5156	61.3203	73.6484	61.2031	67.3438	61.4609	52.8828	65.1172	62.1406	61.2969	68.1406	66.6641		60.1306	65.5208	65.635	67.5572	63.0969	72.4895	60.947	66.7376	60.2308	52.1065	64.2412	61.2602	62.1768	65.6149	67.5275
31.0833	60.4766	65.2344	67.8828	68.5391	61.3203	73.6484	61.2031	67.3438	61.4375	52.9062	65.1406	62.1406	61.2969	68.1406	66.6875		60.1324	65.5262	65.6293	67.5593	63.0968	72.478	60.9358	66.7423	60.2337	52.1185	64.2456	61.2604	62.178	65.6163	67.5304
31.1667	60.4766	65.2344	67.8828	68.5625	61.3438	73.6484	61.2031	67.3672	61.4375	52.9297	65.1641	62.1406	61.2969	68.1406	66.6875		60.1341	65.5315	65.6235	67.5613	63.0966	72.4665	60.9245	66.7469	60.2365	52.1304	64.25	61.2606	62.1792	65.6176	67.5333
31.25	60.4766	65.2578	67.9062	68.5859	61.3672	73.6484	61.2031	67.3906	61.4375	52.9297	65.1641	62.1406	61.2969	68.1406	66.6875		60.1358	65.5367	65.6177	67.5632	63.0964	72.455	60.9133	66.7514	60.2393	52.1422	64.2542	61.2608	62.1803	65.6188	67.5361
31.3333	60.4531	65.2812	67.9062	68.6094	61.3672	73.6719	61.1797	67.3906	61.4375	52.9297	65.1641	62.1406	61.2969	68.1406	66.7109		60.1375	65.5418	65.6118	67.5651	63.0961	72.4435	60.902	66.7558	60.242	52.1538	64.2584	61.261	62.1815	65.6201	67.5388
31.4167	60.4531	65.3047	67.9062	68.6094	61.3672	73.6719	61.1328	67.4141	61.4141	52.9531	65.1406	62.1406	61.2969	68.1172	66.7109		60.1392	65.5468	65.6058	67.5668	63.0957	72.4319	60.8907	66.7602	60.2446	52.1653	64.2625	61.2612	62.1826	65.6213	67.5415
31.5	60.4531	65.3281	67.9062	68.6094	61.3672	73.6719	61.1328	67.4141	61.3906	52.9766	65.1406	62.1406	61.2969	68.1172	66.7109		60.1408	65.5517	65.5999	67.5686	63.0953	72.4203	60.8794	66.7645	60.2472	52.1766	64.2665	61.2614	62.1836	65.6225	67.5442
31.5833	60.4531	65.3281	67.9297	68.6094	61.3672	73.6719	61.1328	67.4141	61.3672	52.9766	65.1406	62.1172	61.2969	68.1172	66.6875		60.1423	65.5566	65.5938	67.5702	63.0949	72.4086	60.8681	66.7687	60.2498	52.1879	64.2705	61.2616	62.1847	65.6237	67.5468
31.6667	60.4531	65.3281	67.9297	68.6328	61.3906	73.6719	61.1328	67.4141	61.3438	52.9766	65.1406	62.0938	61.2969	68.1172	66.6641		60.1439	65.5614	65.5877	67.5718	63.0944	72.397	60.8568	66.7729	60.2523	52.199	64.2744	61.2618	62.1857	65.6248	67.5493
31.75	60.4297	65.3516	67.9297	68.6328	61.4141	73.6719	61.1328	67.4141	61.3438	52.9766	65.1406	62.0703	61.2969	68.1172	66.6641		60.1454	65.5661	65.5816	67.5733	63.0938	72.3853	60.8454	66.7769	60.2547	52.21	64.2782	61.262	62.1868	65.626	67.5518
31.8333	60.4297	65.3516	67.9297	68.6094	61.4141	73.6719	61.1328	67.4141	61.3438	52.9766	65.1406	62.0703	61.3203	68.1172	66.6641		60.1469	65.5707	65.5754	67.5748	63.0932	72.3736	60.834	66.7809	60.2572	52.2208	64.2819	61.2621	62.1878	65.6271	67.5543
31.9167	60.4297	65.3516	67.9297	68.6094	61.4141	73.6719	61.1328	67.4375	61.3203	53	65.1641	62.0703	61.3203	68.1172	66.6641		60.1483	65.5753	65.5691	67.5762	63.0925	72.3618	60.8226	66.7849	60.2595	52.2315	64.2856	61.2623	62.1887	65.6282	67.5567
32	60.4297	65.375	67.9297	68.6094	61.4141	73.6719	61.1328	67.4609	61.2734	53.0234	65.1641	62.0703	61.3203	68.1406	66.6641		60.1498	65.5797	65.5628	67.5776	63.0918	72.3501	60.8112	66.7887	60.2619	52.2421	64.2892	61.2625	62.1897	65.6292	67.559
32.0833	60.4062	65.375	67.9297	68.6094	61.4141	73.6953	61.1328	67.4609	61.25	53.0469	65.1641	62.0703	61.2969	68.1406	66.6641		60.1512	65.5841	65.5565	67.5789	63.091	72.3383	60.7998	66.7925	60.2641	52.2526	64.2928	61.2626	62.1906	65.6303	67.5613
32.1667	60.4062	65.3984	67.9062	68.6094	61.4375	73.6953	61.1328	67.4609	61.25	53.0469	65.1406	62.0703	61.2734	68.1406	66.6641		60.1525	65.5884	65.5501	67.5801	63.0902	72.3265	60.7884	66.7962	60.2664	52.263	64.2963	61.2628	62.1915	65.6313	67.5636
32.25	60.4062	65.4219	67.9062	68.6094	61.4609	73.6953	61.1328	67.4609	61.25	53.0469	65.1406	62.0703	61.2734	68.1172	66.6641		60.1539	65.5927	65.5437	67.5813	63.0893	72.3147	60.7769	66.7999	60.2686	52.2733	64.2997	61.2629	62.1924	65.6323	67.5658
32.3333	60.3828	65.4219	67.9062	68.6094	61.4609	73.6953	61.1328	67.4609	61.2266	53.0703	65.1406	62.0703	61.2734	68.1172	66.6875		60.1552	65.5969	65.5372	67.5824	63.0884	72.3029	60.7654	66.8035	60.2707	52.2834	64.3031	61.2631	62.1933	65.6332	67.568
32.4167	60.3359	65.4219	67.9062	68.6328	61.4609	73.6953	61.1094	67.4609	61.1797	53.0938	65.1406	62.0703	61.2734	68.1172	66.7109		60.1565	65.601	65.5307	67.5835	63.0874	72.291	60.7539	66.807	60.2728	52.2934	64.3064	61.2632	62.1941	65.6342	67.5702
32.5	60.3359	65.4219	67.9062	68.6328	61.4609	73.6953	61.1094	67.4609	61.1562	53.1172	65.1406	62.0703	61.2734	68.0938	66.7109		60.1577	65.6051	65.5241	67.5845	63.0864	72.2791	60.7424	66.8105	60.2749	52.3033	64.3097	61.2634	62.195	65.6351	67.5723
32.5833	60.3359	65.4453	67.8828	68.6328	61.4844	73.6953	61.1094	67.4609	61.1562	53.1172	65.1406	62.0469	61.2734	68.0938	66.7109		60.159	65.609	65.5175	67.5855	63.0853	72.2672	60.7309	66.8139	60.277	52.3131	64.3129	61.2635	62.1958	65.636	67.5743
32.6667	60.3359	65.4453	67.8594	68.6328	61.5078	73.6953	61.1094	67.4609	61.1328	53.1172	65.1641	62.0469	61.2734	68.0938	66.7109		60.1602	65.6129	65.5109	67.5864	63.0842	72.2553	60.7194	66.8172	60.279	52.3228	64.3161	61.2636	62.1966	65.6369	67.5763
32.75	60.3359	65.4688	67.8594	68.6328	61.5078	73.6953	61.0625	67.4609	61.1094	53.1406	65.1875	62.0469	61.2734	68.0938	66.7109		60.1614	65.6168	65.5042	67.5873	63.083	72.2434	60.7078	66.8205	60.2809	52.3323	64.3192	61.2638	62.1974	65.6378	67.5783
32.8333	60.3125	65.4922	67.8594	68.6328	61.5078	73.6719	61.0156	67.4609	61.0625	53.1406	65.1875	62.0469	61.2734	68.0938	66.7344		60.1625	65.6206	65.4975	67.5881	63.0818	72.2315	60.6963	66.8238	60.2829	52.3418	64.3222	61.2639	62.1982	65.6387	67.5803
32.9167	60.2891	65.4922	67.8594	68.6328	61.5078	73.6719	61.0156	67.4844	61.0391	53.1406	65.1875	62.0469	61.2734	68.0938	66.7578		60.1637	65.6243	65.4907	67.5889	63.0806	72.2195	60.6847	66.8269	60.2847	52.3512	64.3252	61.264	62.1989	65.6395	67.5822
33	60.2891	65.5156	67.8594	68.6328	61.5312	73.6719	61.0156	67.5078	61.0391	53.1406	65.1875	62.0469	61.2734	68.0938	66.8047		60.1648	65.628	65.4839	67.5896	63.0793	72.2075	60.6731	66.83	60.2866	52.3604	64.3281	61.2641	62.1996	65.6403	67.5841
33.0833	60.2891	65.5156	67.8359	68.6562	61.5547	73.6719	61.0156	67.5078	61.0391	53.1641	65.1875	62.0234	61.2734	68.0938	66.8047		60.1659	65.6316	65.4771	67.5903	63.078	72.1955	60.6615	66.8331	60.2884	52.3695	64.331	61.2642	62.2004	65.6411	67.5859
33.1667	60.2891	65.5156	67.8359	68.6797	61.5781	73.6719	60.9922	67.5078	61.0391	53.1875	65.1875	62.0234	61.2734	68.0938	66.8047		60.167	65.6351	65.4702	67.5909	63.0766	72.1835	60.6499	66.8361	60.2902	52.3786	64.3338	61.2643	62.2011	65.6419	67.5877
33.25	60.2656	65.5391	67.8359	68.6797	61.5781	73.6719	60.9688	67.5078	61.0156	53.1875	65.2109	62.0234	61.2734	68.0938	66.8047		60.168	65.6386	65.4633	67.5915	63.0752	72.1715	60.6383	66.8391	60.292	52.3875	64.3366	61.2644	62.2018	65.6427	67.5895
33.3333	60.2656	65.5391	67.8359	68.6797	61.5781	73.6719	60.9688	67.5078	60.9922	53.1875	65.2344	62	61.2969	68.0938	66.8047		60.1691	65.642	65.4564	67.5921	63.0737	72.1594	60.6267	66.842	60.2937	52.3963	64.3394	61.2646	62.2024	65.6435	67.5912
33.4167	60.2656	65.5391	67.8125	68.6797	61.5781	73.6719	60.9688	67.5078	60.9688	53.1875	65.2109	61.9766	61.2969	68.0938	66.8047		60.1701	65.6454	65.4494	67.5926	63.0722	72.1474	60.615	66.8448	60.2954	52.4051	64.342	61.2647	62.2031	65.6442	67.5929
33.5	60.2656	65.5391	67.8125	68.6797	61.6016	73.6719	60.9688	67.5312	60.8984	53.1875	65.1875	61.9766	61.2969	68.0703	66.8047		60.1711	65.6487	65.4424	67.593	63.0707	72.1353	60.6034	66.8476	60.297	52.4137	64.3447	61.2648	62.2032	65.6449	67.5946
33.5833	60.2188	65.5391	67.8125	68.6797	61.625	73.6719	60.9688	67.5312	60.875	53.1875	65.1641	61.9766	61.2969	68.0469	66.8047		60.172	65.652	65.4353	67.5934	63.0692	72.1232	60.5917	66.8504	60.2986	52.4222	64.3473	61.2649	62.2027	65.6456	67.5962
33.6667	60.1719	65.5391	67.7891	68.7031	61.625	73.6719	60.9688	67.5547	60.875	53.1875	65.1641	61.9766	61.2969	68.0234	66.8047		60.173	65.6552	65.4283	67.5938	63.0676	72.1111	60.5801	66.8531	60.3002	52.4307	64.3498	61.2649	62.2014	65.6463	67.5978
33.75	60.1719	65.5391	67.7891	68.7031	61.625	73.6719	60.9922	67.5547	60.8281	53.1875	65.1641	61.9531	61.2969	68.0234	66.8047		60.1739	65.6583	65.4212	67.5942	63.0659	72.099	60.5684	66.8558	60.3018	52.439	64.3523	61.265	62.1996	65.647	67.5994
33.8333	60.1719	65.5625	67.7891	68.7266	61.625	73.6484	60.9922	67.5547	60.7812	53.1875	65.1641	61.9531	61.2734	68.0234	66.8281		60.1745	65.6614	65.414	67.5945	63.0643	72.0869	60.5567	66.8584	60.3033	52.4473	64.3548	61.2651	62.197	65.6477	67.6009
33.9167	60.1719	65.5625	67.7891	68.7266	61.625	73.6484	60.9922	67.5547	60.7578	53.1875	65.1641	61.9531	61.2734	68.0234	66.8281		60.1733	65.6645	65.4069	67.5947	63.0626	72.0748	60.545	66.8609	60.3049	52.4554	64.3572	61.2652	62.1938	65.6483	67.6024
34	60.1719	65.5625	67.7891	68.7266	61.625	73.6484	60.9688	67.5547	60.7578	53.1875	65.1641	61.9531	61.2734	68.0234	66.7812		60.17	65.6675	65.3997	67.5949	63.0608	72.0626	60.5333	66.8634	60.3063	52.4635	64.3596	61.2653	62.1899	65.649	67.6039
34.0833	60.1719	65.5859	67.7891	68.7266	61.6484	73.6484	60.9453	67.5547	60.7344	53.1875	65.1641	61.9531	61.2734	68.0234	66.7344		60.1647	65.6704	65.3924	67.5951	63.0591	72.0504	60.5215	66.8659	60.3078	52.4714	64.3619	61.2654	62.1859	65.6496	67.6054
34.1667	60.1719	65.5859	67.7891	68.7266	61.6719	73.6484	60.9219	67.5547	60.7109	53.2109	65.1641	61.9531	61.2266	68.0469	66.7344		60.1572	65.6733	65.3852	67.5953	63.0573	72.0383	60.5098	66.8684	60.3092	52.4793	64.3642	61.2655	62.1818	65.6502	67.6068
34.25	60.1719	65.5859	67.7891	68.7266	61.6719	73.6484	60.9219	67.5547	60.6641	53.2109	65.1641	61.9766	61.2031	68.0469	66.7344		60.1476	65.6762	65.3779	67.5954	63.0554	72.0261	60.4981	66.8707	60.3106	52.4871	64.3665	61.2655	62.1777	65.6508	67.6082
34.3333	60.1484	65.6094	67.7891	68.75	61.6719	73.6484	60.9219	67.5547	60.6406	53.2109	65.1641	61.9766	61.2031	68.0469	66.7344		60.1359	65.679	65.3706	67.5955	63.0536	72.0139	60.4863	66.8731	60.312	52.4948	64.3687	61.2656	62.1737	65.6514	67.6096
34.4167	60.125	65.6094	67.7891	68.75	61.6719	73.6484	60.9219	67.5781	60.6406	53.2109	65.1641	61.9531	61.2031	68.0703	66.7344		60.1224	65.6818	65.3633	67.5955	63.0517	72.0017	60.4746	66.8754	60.3133	52.5024	64.3709	61.2657	62.1696	65.652	67.6109
34.5	60.125	65.6328	67.7891	68.75	61.6719	73.6484	60.8984	67.6016	60.5938	53.2109	65.1875	61.9297	61.2031	68.0234	66.7344		60.1087	65.6845	65.3559	67.5955	63.0497	71.9895	60.4628	66.8777	60.3146	52.5099	64.373	61.2658	62.1655	65.6525	67.6123
34.5833	60.125	65.6328	67.7891	68.75	61.6719	73.625	60.8984	67.6016	60.5469	53.2344	65.1875	61.9062	61.2031	68	66.7344		60.0949	65.6872	65.3485	67.5955	63.0478	71.9772	60.451	66.8799	60.3159	52.5173	64.3751	61.2658	62.1614	65.6531	67.6136
34.6667	60.125	65.6328	67.7891	68.75	61.6719	73.625	60.8984	67.6016	60.5234	53.2344	65.1875	61.9062	61.2031	68	66.7344		60.0811	65.6898	65.3411	67.5955	63.0458	71.965	60.4392	66.8821	60.3172	52.5247	64.3772	61.2659	62.1572	65.6536	67.6148
34.75	60.125	65.6328	67.7656	68.75	61.6719	73.625	60.8984	67.6016	60.5	53.2344	65.1875	61.9062	61.2031	68	66.7344		60.0673	65.6924	65.3337	67.5954	63.0438	71.9528	60.4275	66.8842	60.3185	52.532	64.3792	61.266	62.1531	65.6542	67.6161
34.8333	60.0781	65.6328	67.7656	68.75	61.6719	73.625	60.875	67.6016	60.4766	53.2344	65.1875	61.9062	61.2031	67.9766	66.7344		60.0535	65.6949	65.3262	67.5953	63.0417	71.9405	60.4157	66.8863	60.3197	52.5392	64.3812	61.266	62.149	65.6547	67.6173
34.9167	60.0547	65.6562	67.7656	68.7734	61.6719	73.6016	60.8516	67.6016	60.4531	53.2344	65.1875	61.9062	61.2031	67.9766	66.7344		60.0396	65.6974	65.3187	67.5951	63.0397	71.9282	60.4039	66.8884	60.3209	52.5463	64.3832	61.2661	62.1448	65.6552	67.6185
35	60.0547	65.6562	67.7656	68.7969	61.6719	73.6016	60.8281	67.6016	60.4062	53.2344	65.1875	61.8828	61.2031	67.9766	66.7344		60.0258	65.6999	65.3112	67.5949	63.0376	71.916	60.392	66.8904	60.3221	52.5533	64.3851	61.2661	62.1406	65.6557	67.6197
35.0833	60.0547	65.6562	67.7656	68.7969	61.6719	73.6016	60.8281	67.6016	60.3828	53.2344	65.1875	61.8594	61.2266	67.9766	66.7578		60.0119	65.7023	65.3037	67.5947	63.0354	71.9037	60.3802	66.8924	60.3232	52.5602	64.387	61.2662	62.1365	65.6562	67.6208
35.1667	60.0547	65.6562	67.7656	68.7969	61.6719	73.5781	60.8281	67.6016	60.3594	53.2109	65.1875	61.8594	61.2266	67.9766	66.7812		59.9981	65.7047	65.2961	67.5945	63.0333	71.8914	60.3684	66.8944	60.3244	52.5671	64.3888	61.2663	62.1323	65.6567	67.622
35.25	60.0547	65.6562	67.7891	68.7969	61.6719	73.5781	60.8281	67.6016	60.3594	53.1875	65.1875	61.8594	61.2266	67.9766	66.7812		59.9842	65.707	65.2885	67.5942	63.0311	71.8791	60.3566	66.8963	60.3255	52.5739	64.3906	61.2663	62.1281	65.6571	67.6231
35.3333	60.0078	65.6797	67.7891	68.8203	61.6953	73.5781	60.8281	67.6016	60.2891	53.1641	65.1875	61.8594	61.2266	67.9766	66.7812		59.9703	65.7093	65.2809	67.5939	63.0289	71.8668	60.3447	66.8982	60.3266	52.5806	64.3924	61.2664	62.1239	65.6576	67.6242
35.4167	59.9844	65.6797	67.7891	68.8203	61.6953	73.5547	60.8281	67.5781	60.2188	53.1641	65.1641	61.8594	61.2266	67.9766	66.7578		59.9564	65.7116	65.2733	67.5936	63.0267	71.8545	60.3329	66.9001	60.3276	52.5872	64.3942	61.2664	62.1197	65.658	67.6253
35.5	59.9844	65.6797	67.7891	68.8203	61.6953	73.5547	60.8281	67.5781	60.1953	53.1641	65.1406	61.8594	61.25	67.9766	66.7578		59.9424	65.7138	65.2657	67.5933	63.0244	71.8421	60.321	66.9019	60.3287	52.5938	64.3959	61.2665	62.1155	65.6585	67.6263
35.5833	59.9844	65.6797	67.7891	68.8438	61.6953	73.5547	60.8047	67.5781	60.1719	53.1641	65.1406	61.8359	61.25	67.9531	66.7578		59.9285	65.716	65.258	67.5929	63.0222	71.8298	60.3092	66.9037	60.3297	52.6002	64.3976	61.2665	62.1113	65.6589	67.6273
35.6667	59.9844	65.7031	67.7891	68.8438	61.6953	73.5547	60.7578	67.5781	60.1484	53.1641	65.1406	61.8125	61.25	67.9531	66.7578		59.9145	65.7181	65.2503	67.5925	63.0199	71.8175	60.2973	66.9055	60.3308	52.6067	64.3993	61.2666	62.107	65.6593	67.6284
35.75	59.9844	65.7266	67.7891	68.8438	61.6953	73.5547	60.7344	67.5781	60.1016	53.1641	65.1406	61.8125	61.25	67.9531	66.7578		59.9006	65.7202	65.2426	67.5921	63.0175	71.8051	60.2854	66.9072	60.3317	52.613	64.401	61.2666	62.1028	65.6597	67.6293
35.8333	59.9609	65.7266	67.7891	68.8438	61.7188	73.5547	60.7109	67.5781	60.0547	53.1875	65.1406	61.8125	61.2266	67.9531	66.7578		59.8866	65.7223	65.2349	67.5916	63.0152	71.7928	60.2736	66.9089	60.3327	52.6192	64.4026	61.2667	62.0985	65.6601	67.6303
35.9167	59.9375	65.7266	67.7891	68.8438	61.7188	73.5312	60.7109	67.5781	60.0547	53.2109	65.1406	61.8125	61.2266	67.9531	66.7812		59.8726	65.7244	65.2272	67.5911	63.0128	71.7804	60.2617	66.9106	60.3337	52.6254	64.4042	61.2667	62.0943	65.6605	67.6313
36	59.9375	65.7266	67.7891	68.8438	61.7188	73.5312	60.6875	67.5781	60.0078	53.2109	65.1406	61.8125	61.2031	67.9297	66.8047		59.8586	65.7264	65.2194	67.5906	63.0104	71.768	60.2498	66.9122	60.3346	52.6316	64.4057	61.2667	62.09	65.6609	67.6322
36.0833	59.9141	65.7266	67.7891	68.8438	61.7188	73.5312	60.6875	67.5781	59.9609	53.1875	65.1406	61.7891	61.1797	67.9297	66.8281		59.8446	65.7284	65.2116	67.5901	63.008	71.7557	60.2379	66.9139	60.3355	52.6376	64.4072	61.2668	62.0857	65.6613	67.6331
36.1667	59.8906	65.7266	67.7891	68.8672	61.7188	73.5312	60.6875	67.5547	59.9141	53.1641	65.1406	61.7891	61.1562	67.9297	66.8281		59.8306	65.7303	65.2038	67.5896	63.0056	71.7433	60.226	66.9154	60.3365	52.6436	64.4087	61.2668	62.0815	65.6617	67.634
36.25	59.8906	65.7266	67.7891	68.8906	61.7188	73.5312	60.6641	67.5547	59.8906	53.1406	65.1406	61.7891	61.1562	67.9297	66.8047		59.8166	65.7322	65.196	67.589	63.0031	71.7309	60.2141	66.917	60.3373	52.6495	64.4102	61.2669	62.0772	65.662	67.6349
36.3333	59.8906	65.7266	67.7891	68.9141	61.7188	73.5078	60.6406	67.5547	59.8438	53.1406	65.1172	61.7656	61.1562	67.9297	66.7812		59.8025	65.7341	65.1882	67.5884	63.0007	71.7185	60.2022	66.9185	60.3382	52.6553	64.4117	61.2669	62.0729	65.6624	67.6358
36.4167	59.8906	65.7266	67.7891	68.9141	61.7188	73.4844	60.6406	67.5547	59.7969	53.1406	65.1172	61.7188	61.1562	67.9297	66.7812		59.7885	65.736	65.1803	67.5878	62.9982	71.7061	60.1903	66.92	60.3391	52.6611	64.4131	61.2669	62.0686	65.6627	67.6366
36.5	59.8672	65.7266	67.7891	68.9141	61.7188	73.4844	60.6172	67.5547	59.75	53.1406	65.1172	61.7188	61.1562	67.9062	66.7812		59.7744	65.7378	65.1725	67.5872	62.9957	71.6937	60.1784	66.9215	60.3399	52.6668	64.4145	61.267	62.0643	65.6631	67.6375
36.5833	59.8438	65.7266	67.7891	68.9141	61.7188	73.4844	60.5703	67.5547	59.7031	53.1406	65.1172	61.7188	61.1562	67.9062	66.7812		59.7604	65.7396	65.1646	67.5865	62.9931	71.6813	60.1664	66.923	60.3407	52.6725	64.4159	61.267	62.06	65.6634	67.6383
36.6667	59.7969	65.7266	67.7891	68.9141	61.7188	73.4609	60.5469	67.5781	59.6797	53.1406	65.1172	61.7188	61.1562	67.9062	66.7812		59.7463	65.7413	65.1567	67.5858	62.9906	71.6689	60.1545	66.9244	60.3415	52.6781	64.4172	61.2671	62.0557	65.6638	67.6391
36.75	59.7969	65.7266	67.8125	68.9375	61.7188	73.4609	60.5469	67.5781	59.6562	53.1172	65.1172	61.7188	61.1562	67.8828	66.7812		59.7322	65.7431	65.1488	67.5851	62.988	71.6565	60.1426	66.9258	60.3423	52.6836	64.4186	61.2671	62.0514	65.6641	67.6399
36.8333	59.7969	65.75	67.8125	68.9375	61.7422	73.4609	60.5469	67.5781	59.6094	53.0938	65.1172	61.6953	61.1562	67.8828	66.7812		59.7181	65.7448	65.1409	67.5844	62.9854	71.644	60.1306	66.9272	60.3431	52.689	64.4199	61.2671	62.047	65.6644	67.6407
36.9167	59.7969	65.7734	67.8125	68.9375	61.7422	73.4375	60.5234	67.5781	59.5625	53.0938	65.1172	61.6719	61.1328	67.8828	66.7812		59.704	65.7464	65.1329	67.5837	62.9828	71.6316	60.1187	66.9285	60.3439	52.6944	64.4212	61.2672	62.0427	65.6647	67.6414
37	59.7734	65.7734	67.8125	68.9375	61.7422	73.4375	60.4766	67.5781	59.5391	53.0938	65.1172	61.6484	61.1328	67.8828	66.7812		59.6899	65.7481	65.125	67.5829	62.9802	71.6192	60.1068	66.9299	60.3446	52.6998	64.4224	61.2672	62.0383	65.665	67.6422
37.0833	59.75	65.7734	67.8359	68.9375	61.7422	73.4375	60.4531	67.5547	59.4922	53.0703	65.1172	61.6484	61.1328	67.8594	66.7812		59.6758	65.7497	65.117	67.5821	62.9776	71.6067	60.0948	66.9312	60.3454	52.705	64.4237	61.2672	62.034	65.6653	67.6429
37.1667	59.75	65.7734	67.8359	68.9375	61.7422	73.4375	60.4297	67.5312	59.4219	53.0469	65.1172	61.6016	61.1328	67.8594	66.7812		59.6616	65.7513	65.109	67.5813	62.9749	71.5943	60.0829	66.9325	60.3461	52.7103	64.4249	61.2672	62.0297	65.6656	67.6436
37.25	59.75	65.7734	67.8359	68.9609	61.7422	73.4375	60.4297	67.5312	59.3516	53.0469	65.1172	61.5781	61.1328	67.8594	66.7812		59.6475	65.7529	65.101	67.5805	62.9722	71.5818	60.0709	66.9337	60.3468	52.7154	64.4261	61.2673	62.0253	65.6659	67.6443
37.3333	59.7266	65.7734	67.8594	68.9609	61.7422	73.4141	60.4297	67.5312	59.3516	53.0469	65.0938	61.5781	61.1328	67.8594	66.7812		59.6334	65.7544	65.093	67.5797	62.9695	71.5694	60.0589	66.935	60.3475	52.7205	64.4273	61.2673	62.0209	65.6661	67.645
37.4167	59.7031	65.7969	67.8828	68.9609	61.7656	73.3906	60.4062	67.5312	59.3281	53.0469	65.0703	61.5781	61.1328	67.8359	66.7812		59.6192	65.7559	65.085	67.5789	62.9668	71.5569	60.047	66.9362	60.3482	52.7255	64.4284	61.2673	62.0166	65.6664	67.6457
37.5	59.6562	65.7969	67.8828	68.9609	61.7656	73.3906	60.4062	67.5312	59.2578	53.0469	65.0703	61.5781	61.1562	67.8359	66.7578		59.6051	65.7574	65.077	67.578	62.9641	71.5445	60.035	66.9374	60.3489	52.7305	64.4295	61.2674	62.0122	65.6667	67.6463
37.5833	59.6562	65.7969	67.8828	68.9609	61.7656	73.3906	60.3828	67.5312	59.1641	53.0234	65.0703	61.5781	61.1328	67.8125	66.7344		59.5909	65.7589	65.0689	67.5771	62.9614	71.532	60.023	66.9385	60.3495	52.7354	64.4307	61.2674	62.0078	65.6669	67.647
37.6667	59.6328	65.7969	67.8828	68.9844	61.7656	73.3672	60.3594	67.5547	59.1172	52.9766	65.0703	61.5547	61.1328	67.8125	66.7344		59.5767	65.7603	65.0609	67.5762	62.9586	71.5195	60.0111	66.9397	60.3502	52.7403	64.4318	61.2674	62.0034	65.6672	67.6476
37.75	59.6328	65.7969	67.8828	68.9844	61.7656	73.3438	60.3359	67.5781	59.0938	52.9062	65.0703	61.5312	61.1328	67.8125	66.7344		59.5625	65.7618	65.0528	67.5753	62.9558	71.507	59.9991	66.9408	60.3508	52.7451	64.4328	61.2674	61.9991	65.6674	67.6482
37.8333	59.6328	65.7969	67.8828	68.9609	61.7656	73.3438	60.2891	67.5781	59.0703	52.8828	65.0703	61.5312	61.1328	67.7891	66.7344		59.5483	65.7632	65.0447	67.5744	62.9531	71.4946	59.9871	66.9419	60.3514	52.7499	64.4339	61.2675	61.9947	65.6677	67.6489
37.9167	59.6328	65.7969	67.8828	68.9375	61.7656	73.3203	60.2656	67.5781	59	52.8828	65.0703	61.5312	61.1328	67.7656	66.7344		59.5341	65.7645	65.0366	67.5734	62.9503	71.4821	59.9751	66.943	60.352	52.7546	64.4349	61.2675	61.9903	65.6679	67.6495
38	59.6328	65.7969	67.8828	68.9375	61.7656	73.2969	60.2422	67.5781	58.9531	52.8828	65.0703	61.4844	61.1328	67.7656	66.7344		59.5199	65.7659	65.0285	67.5725	62.9475	71.4696	59.9631	66.9441	60.3526	52.7592	64.4359	61.2675	61.9859	65.6682	67.65
38.0833	59.6094	65.7969	67.8828	68.9375	61.7656	73.2969	60.2422	67.5781	58.8828	52.8828	65.0703	61.4609	61.1328	67.7656	66.7344		59.5057	65.7672	65.0204	67.5715	62.9446	71.4571	59.9512	66.9452	60.3532	52.7638	64.437	61.2675	61.9815	65.6684	67.6506
38.1667	59.5859	65.7969	67.8828	68.9375	61.7656	73.2969	60.2422	67.5781	58.8125	52.8828	65.0469	61.4609	61.1328	67.7656	66.7344		59.4915	65.7685	65.0123	67.5705	62.9418	71.4446	59.9392	66.9462	60.3538	52.7684	64.4379	61.2675	61.9771	65.6686	67.6512
38.25	59.5391	65.7969	67.8828	68.9375	61.7656	73.2969	60.2422	67.5781	58.7891	52.8828	65.0234	61.4609	61.1328	67.7422	66.7344		59.4773	65.7698	65.0041	67.5695	62.9389	71.4321	59.9272	66.9472	60.3543	52.7729	64.4389	61.2676	61.9726	65.6688	67.6517
38.3333	59.5391	65.7969	67.8828	68.9375	61.7656	73.2969	60.2422	67.5781	58.7422	52.8594	65	61.4609	61.1328	67.7422	66.7109		59.4631	65.7711	64.996	67.5685	62.9361	71.4196	59.9152	66.9482	60.3549	52.7773	64.4399	61.2676	61.9682	65.669	67.6523
38.4167	59.5391	65.7969	67.8828	68.9375	61.7656	73.2969	60.2188	67.5547	58.6719	52.8359	65	61.4609	61.1094	67.7422	66.7109		59.4488	65.7723	64.9878	67.5674	62.9332	71.4071	59.9032	66.9492	60.3554	52.7817	64.4408	61.2676	61.9638	65.6693	67.6528
38.5	59.5391	65.8203	67.8828	68.9375	61.7656	73.2969	60.1953	67.5547	58.6016	52.8359	65	61.4375	61.1094	67.7188	66.7109		59.4346	65.7735	64.9796	67.5664	62.9303	71.3946	59.8912	66.9502	60.356	52.786	64.4417	61.2674	61.9594	65.6695	67.6534
38.5833	59.5391	65.8203	67.8828	68.9609	61.7656	73.2969	60.1953	67.5547	58.5781	52.8359	65	61.4375	61.1094	67.6953	66.7109		59.4203	65.7747	64.9715	67.5653	62.9274	71.3821	59.8792	66.9511	60.3565	52.7903	64.4426	61.2662	61.955	65.6697	67.6539
38.6667	59.5156	65.8438	67.8828	68.9844	61.7656	73.2734	60.1953	67.5547	58.5312	52.8125	65	61.4141	61.0859	67.6719	66.7109		59.4061	65.7759	64.9633	67.5642	62.9245	71.3696	59.8671	66.952	60.357	52.7946	64.4435	61.2639	61.9505	65.6699	67.6544
38.75	59.4922	65.8438	67.8828	68.9844	61.7422	73.25	60.1719	67.5547	58.4844	52.7891	65	61.3906	61.0625	67.6719	66.7109		59.3918	65.7771	64.9551	67.5631	62.9215	71.3571	59.8551	66.953	60.3575	52.7988	64.4444	61.2605	61.9461	65.6701	67.6549
38.8333	59.4453	65.8438	67.8828	68.9844	61.7188	73.25	60.1719	67.5547	58.3906	52.7422	65	61.3906	61.0625	67.6719	66.7109		59.3776	65.7782	64.9468	67.562	62.9186	71.3445	59.8431	66.9539	60.358	52.8029	64.4452	61.256	61.9417	65.6702	67.6554
38.9167	59.4219	65.8438	67.8828	68.9844	61.7188	73.25	60.1484	67.5547	58.3203	52.7422	64.9766	61.3906	61.0625	67.6719	66.6875		59.3633	65.7793	64.9386	67.5609	62.9156	71.332	59.8311	66.9547	60.3585	52.807	64.4461	61.2503	61.9372	65.6704	67.6558
39	59.4219	65.8438	67.8828	68.9844	61.7188	73.25	60.1484	67.5547	58.2266	52.7188	64.9531	61.3906	61.0625	67.6484	66.6875		59.349	65.7805	64.9304	67.5598	62.9127	71.3195	59.8191	66.9556	60.359	52.811	64.4469	61.2436	61.9328	65.6706	67.6563
39.0833	59.4219	65.8438	67.8828	68.9844	61.7188	73.2266	60.1484	67.5547	58.1562	52.7188	64.9531	61.3672	61.0391	67.6484	66.6875		59.3347	65.7815	64.9222	67.5587	62.9097	71.307	59.8071	66.9565	60.3595	52.815	64.4477	61.236	61.9283	65.6708	67.6568
39.1667	59.3984	65.8438	67.8828	68.9844	61.7188	73.2031	60.125	67.5547	58.1328	52.6953	64.9531	61.3203	61.0156	67.6484	66.6875		59.3205	65.7826	64.9139	67.5575	62.9067	71.2944	59.795	66.9573	60.3599	52.819	64.4485	61.2283	61.9239	65.671	67.6572
39.25	59.375	65.8438	67.8828	69.0078	61.7188	73.1797	60.0781	67.5547	58.0859	52.6484	64.9297	61.2969	61.0156	67.625	66.6875		59.3062	65.7837	64.9057	67.5563	62.9037	71.2819	59.783	66.9581	60.3604	52.8229	64.4493	61.2207	61.9194	65.6711	67.6577
39.3333	59.375	65.8438	67.8828	69.0312	61.7188	73.1562	60.0547	67.5547	58.0391	52.625	64.9062	61.2734	61.0156	67.6016	66.6875		59.2919	65.7847	64.8974	67.5552	62.9007	71.2694	59.771	66.9589	60.3608	52.8268	64.4501	61.213	61.915	65.6713	67.6581
39.4167	59.375	65.8438	67.8828	69.0312	61.7422	73.1562	60.0547	67.5547	57.9688	52.6016	64.9062	61.2734	61.0156	67.6016	66.6875		59.2776	65.7857	64.8891	67.554	62.8977	71.2568	59.7589	66.9597	60.3612	52.8306	64.4508	61.2053	61.9105	65.6715	67.6585
39.5	59.3516	65.8438	67.8828	69.0312	61.7422	73.1562	60.0547	67.5547	57.9453	52.5781	64.8828	61.2734	60.9922	67.6016	66.7109		59.2633	65.7867	64.8808	67.5528	62.8947	71.2443	59.7469	66.9605	60.3617	52.8344	64.4516	61.1976	61.906	65.6716	67.6589
39.5833	59.3047	65.8438	67.8828	69.0312	61.7422	73.1562	60.0547	67.5547	57.8984	52.5547	64.8828	61.2734	60.9688	67.6016	66.7344		59.249	65.7877	64.8726	67.5516	62.8916	71.2317	59.7349	66.9613	60.3621	52.8381	64.4523	61.1899	61.9016	65.6718	67.6593
39.6667	59.2812	65.8438	67.8828	69.0312	61.7422	73.1328	60.0312	67.5547	57.8516	52.5547	64.8828	61.25	60.9453	67.5547	66.7344		59.2346	65.7887	64.8643	67.5504	62.8886	71.2192	59.7228	66.962	60.3625	52.8418	64.453	61.1822	61.8971	65.6719	67.6598
39.75	59.2578	65.8438	67.8828	69.0312	61.7422	73.1094	59.9844	67.5547	57.7344	52.5547	64.8828	61.2266	60.9453	67.5312	66.7344		59.2203	65.7896	64.856	67.5491	62.8855	71.2066	59.7108	66.9628	60.3629	52.8455	64.4537	61.1745	61.8926	65.6721	67.6601
39.8333	59.2578	65.8438	67.9062	69.0078	61.7188	73.1094	59.9609	67.5312	57.6172	52.5312	64.8828	61.2266	60.9453	67.5312	66.7109		59.206	65.7906	64.8476	67.5479	62.8825	71.1941	59.6988	66.9635	60.3633	52.8491	64.4544	61.1669	61.8881	65.6722	67.6605
39.9167	59.2578	65.8438	67.9062	69.0078	61.6953	73.1094	59.9609	67.5078	57.5703	52.4844	64.8594	61.2266	60.9453	67.5312	66.6641		59.1917	65.7915	64.8393	67.5466	62.8794	71.1815	59.6867	66.9642	60.3637	52.8527	64.4551	61.1592	61.8837	65.6724	67.6609
40	59.2578	65.8438	67.9062	69.0078	61.6953	73.0859	59.9609	67.5078	57.5234	52.4375	64.8359	61.2031	60.8984	67.5312	66.6641		59.1773	65.7924	64.831	67.5454	62.8763	71.169	59.6747	66.9649	60.3641	52.8562	64.4557	61.1515	61.8792	65.6725	67.6613
40.0833	59.2578	65.8438	67.9062	69.0078	61.6953	73.0859	59.9609	67.5078	57.4531	52.4141	64.8125	61.1562	60.875	67.5312	66.6641		59.163	65.7933	64.8227	67.5441	62.8732	71.1564	59.6626	66.9656	60.3644	52.8597	64.4548	61.1438	61.8747	65.6727	67.6616
40.1667	59.2578	65.8438	67.9062	69.0078	61.6953	73.0859	59.9609	67.5078	57.4062	52.3906	64.7891	61.1562	60.875	67.5078	66.6641		59.1487	65.7942	64.8143	67.5428	62.8701	71.1439	59.6506	66.9663	60.3648	52.8631	64.4522	61.1361	61.8702	65.6728	67.662
40.25	59.2344	65.8438	67.9062	69.0078	61.6953	73.0625	59.9609	67.5078	57.3594	52.3438	64.7891	61.1562	60.875	67.5078	66.6641		59.1343	65.795	64.806	67.5415	62.867	71.1313	59.6385	66.9669	60.3652	52.8666	64.4479	61.1284	61.8657	65.6729	67.6624
40.3333	59.2344	65.8438	67.9062	69.0078	61.6953	73.0625	59.9609	67.5078	57.2891	52.2969	64.7891	61.1328	60.875	67.5078	66.6641		59.12	65.7959	64.7976	67.5402	62.8638	71.1188	59.6265	66.9676	60.3655	52.8699	64.4417	61.1207	61.8612	65.6731	67.6627
40.4167	59.1875	65.8438	67.9062	69.0312	61.6719	73.0625	59.9375	67.5078	57.1953	52.25	64.7891	61.1094	60.8516	67.4844	66.6641		59.1056	65.7967	64.7893	67.5389	62.8607	71.1062	59.6144	66.9682	60.3659	52.8733	64.4339	61.1131	61.8568	65.6732	67.663
40.5	59.1641	65.8438	67.9062	69.0547	61.6719	73.0391	59.8906	67.5078	57.125	52.2266	64.7891	61.1094	60.8281	67.4844	66.6406		59.0913	65.7975	64.7809	67.5376	62.8576	71.0936	59.6024	66.9689	60.3661	52.8766	64.4243	61.1054	61.8523	65.6733	67.6634
40.5833	59.1641	65.8438	67.9062	69.0547	61.6719	73.0391	59.8672	67.5078	57.0547	52.2266	64.7891	61.1094	60.8281	67.4844	66.6406		59.0769	65.7983	64.7725	67.5363	62.8544	71.0811	59.5903	66.9695	60.3549	52.8798	64.4131	61.0977	61.8478	65.6734	67.6637
40.6667	59.1641	65.8438	67.9062	69.0547	61.6719	73.0391	59.8672	67.5078	56.9844	52.2266	64.7891	61.0859	60.8047	67.4609	66.6406		59.0626	65.7991	64.7641	67.535	62.8513	71.0685	59.5782	66.9701	60.3256	52.883	64.4015	61.09	61.8433	65.6736	67.664
40.75	59.1406	65.8438	67.9062	69.0547	61.6719	73.0156	59.8672	67.5078	56.9141	52.2031	64.7891	61.0391	60.7812	67.4375	66.6172		59.0482	65.7999	64.7558	67.5336	62.8481	71.0559	59.5662	66.9707	60.278	52.8862	64.3899	61.0823	61.8388	65.6737	67.6643
40.8333	59.1406	65.8438	67.9062	69.0547	61.6719	72.9922	59.8672	67.4844	56.8438	52.1562	64.7656	61.0156	60.7812	67.4141	66.6172		59.0338	65.8007	64.7474	67.5323	62.8449	71.0434	59.5541	66.9713	60.2121	52.8894	64.3782	61.0746	61.8343	65.6738	67.6646
40.9167	59.1172	65.8438	67.9062	69.0547	61.6484	72.9922	59.8672	67.4844	56.7734	52.1328	64.7422	61.0156	60.7812	67.4141	66.6172		59.0194	65.8014	64.739	67.5309	62.8418	71.0308	59.5421	66.9719	60.1279	52.8925	64.3666	61.0669	61.8297	65.6739	67.6649
41	59.0938	65.8438	67.9062	69.0547	61.6484	72.9688	59.8438	67.4844	56.7031	52.1094	64.7422	61.0156	60.7812	67.3906	66.6172		59.0051	65.8022	64.7306	67.5296	62.8386	71.0182	59.53	66.9724	60.0256	52.8956	64.355	61.0592	61.8252	65.674	67.6652
41.0833	59.0938	65.8438	67.8828	69.0781	61.6484	72.9453	59.8438	67.4844	56.6562	52.0625	64.7422	60.9688	60.7812	67.3672	66.6172		58.9907	65.8029	64.7222	67.5282	62.8354	71.0056	59.5179	66.973	59.9051	52.8986	64.3433	61.0515	61.8207	65.6741	67.6655
41.1667	59.0703	65.8438	67.8828	69.0781	61.6484	72.9453	59.8438	67.4844	56.5859	52.0391	64.7188	60.9453	60.7578	67.3672	66.6172		58.9763	65.8036	64.7138	67.5268	62.8322	70.9931	59.5059	66.9735	59.7776	52.9016	64.3317	61.0439	61.8162	65.6742	67.6658
41.25	59.0469	65.8438	67.8594	69.0781	61.6484	72.9219	59.8438	67.4609	56.5156	52.0156	64.6953	60.9453	60.7344	67.3672	66.6172		58.9619	65.8043	64.7053	67.5254	62.829	70.9805	59.4938	66.9741	59.6502	52.9046	64.32	61.0362	61.8117	65.6743	67.6661
41.3333	59.0234	65.8438	67.8594	69.0781	61.625	72.8984	59.7969	67.4609	56.3984	51.9688	64.6719	60.9453	60.7109	67.3672	66.6172		58.9475	65.805	64.6969	67.524	62.8258	70.9679	59.4817	66.9746	59.5227	52.9075	64.3083	61.0285	61.8072	65.6744	67.6664
41.4167	59.0234	65.8438	67.8594	69.0781	61.6016	72.875	59.75	67.4609	56.3047	51.9219	64.6719	60.9453	60.7109	67.3438	66.6172		58.9332	65.8057	64.6885	67.5226	62.8225	70.9553	59.4697	66.9751	59.3953	52.9104	64.2967	61.0208	61.8027	65.6745	67.6666
41.5	59.0234	65.8203	67.8594	69.0781	61.6016	72.8516	59.7031	67.4609	56.2109	51.875	64.6719	60.9453	60.7109	67.3438	66.6172		58.9188	65.8064	64.6801	67.5212	62.8193	70.9427	59.4576	66.9756	59.2678	52.9133	64.285	61.0131	61.7981	65.6746	67.6669
41.5833	58.9766	65.8203	67.8594	69.0781	61.6016	72.8516	59.6328	67.4609	56.1406	51.8516	64.6719	60.9219	60.6875	67.3203	66.6172		58.9044	65.807	64.6716	67.5198	62.8161	70.9302	59.4455	66.9761	59.1404	52.9161	64.2733	61.0054	61.7936	65.6747	67.6671
41.6667	58.9531	65.8203	67.8594	69.0781	61.6016	72.8516	59.5625	67.4609	56.0703	51.8281	64.6484	60.9219	60.6641	67.2969	66.6172		58.89	65.8077	64.6632	67.5184	62.8128	70.9176	59.4334	66.9766	59.0129	52.9189	64.2616	60.9977	61.7891	65.6748	67.6674
41.75	58.9297	65.8203	67.8594	69.0781	61.6016	72.8281	59.5156	67.4609	56	51.8047	64.6484	60.8984	60.6641	67.2734	66.6172		58.8756	65.8083	64.6547	67.5169	62.8096	70.905	59.4214	66.9771	58.8854	52.9217	64.2499	60.99	61.7846	65.6749	67.6676
41.8333	58.9297	65.8203	67.8594	69.1016	61.6016	72.8281	59.5156	67.4609	55.9062	51.8047	64.6484	60.875	60.6641	67.2734	66.5938		58.8612	65.8089	64.6463	67.5155	62.8063	70.8924	59.4093	66.9776	58.7579	52.9245	64.2381	60.9823	61.7801	65.675	67.6679
41.9167	58.9297	65.8203	67.8594	69.1016	61.6016	72.8047	59.5156	67.4375	55.7891	51.7812	64.625	60.875	60.6641	67.2734	66.5703		58.8467	65.8096	64.6378	67.5141	62.8031	70.8798	59.3972	66.978	58.6304	52.9272	64.2264	60.9746	61.7755	65.6751	67.6681
42	58.9062	65.8203	67.8594	69.1016	61.6016	72.7812	59.5156	67.4141	55.7188	51.7109	64.6016	60.8516	60.6641	67.25	66.5469		58.8323	65.8102	64.6294	67.5126	62.7998	70.8672	59.3851	66.9785	58.503	52.9299	64.2147	60.9669	61.771	65.6752	67.6684
42.0833	58.8828	65.8203	67.8594	69.1016	61.6016	72.7812	59.5156	67.4141	55.6719	51.6641	64.6016	60.8281	60.6641	67.2266	66.5469		58.8179	65.8108	64.6209	67.5111	62.7965	70.8546	59.373	66.9789	58.3755	52.9325	64.2029	60.9593	61.7665	65.6753	67.6686
42.1667	58.8828	65.8203	67.8594	69.1016	61.6016	72.7812	59.4922	67.4141	55.625	51.6406	64.5781	60.8281	60.6641	67.2266	66.5469		58.8035	65.8114	64.6124	67.5097	62.7933	70.842	59.361	66.9794	58.248	52.9351	64.1912	60.9516	61.7619	65.6753	67.6688
42.25	58.8594	65.8203	67.8594	69.1016	61.6016	72.7578	59.4453	67.4141	55.5312	51.6406	64.5547	60.8281	60.6406	67.2031	66.5469		58.7891	65.8119	64.6039	67.5082	62.79	70.8294	59.3489	66.9798	58.1205	52.9377	64.1794	60.9439	61.7574	65.6754	67.669
42.3333	58.8594	65.8203	67.8594	69.1016	61.6016	72.7578	59.4219	67.4141	55.4609	51.5938	64.5547	60.8047	60.5938	67.2031	66.5469		58.7747	65.8125	64.5955	67.5067	62.7867	70.8168	59.3368	66.9802	57.9929	52.9403	64.1676	60.9362	61.7529	65.6755	67.6693
42.4167	58.8359	65.7969	67.8828	69.1016	61.6016	72.7344	59.3984	67.4141	55.3906	51.5234	64.5547	60.7812	60.5703	67.1797	66.5234		58.7603	65.8131	64.587	67.5053	62.7834	70.8042	59.3247	66.9807	57.8654	52.9428	64.1559	60.9285	61.7483	65.6756	67.6695
42.5	58.8125	65.7734	67.8828	69.1016	61.5781	72.7344	59.375	67.4141	55.3203	51.5	64.5547	60.7578	60.5469	67.1797	66.5234		58.7458	65.8136	64.5785	67.5038	62.7801	70.7917	59.3126	66.9811	57.7379	52.9453	64.1441	60.9208	61.7438	65.6757	67.6697
42.5833	58.7891	65.7734	67.8828	69.1016	61.5547	72.7344	59.375	67.4141	55.2031	51.4766	64.5547	60.7578	60.5469	67.1797	66.5		58.7314	65.8142	64.57	67.5023	62.7768	70.7791	59.3006	66.9815	57.6104	52.9478	64.1323	60.9131	61.7393	65.6757	67.6699
42.6667	58.7891	65.7734	67.8828	69.1016	61.5547	72.7109	59.375	67.3906	55.1094	51.4297	64.5547	60.7578	60.5469	67.1797	66.5		58.717	65.8147	64.5615	67.5008	62.7735	70.7665	59.2885	66.9819	57.4829	52.9502	64.1205	60.9054	61.7347	65.6758	67.6701
42.75	58.7891	65.7734	67.8594	69.1016	61.5547	72.6641	59.3281	67.3672	55.0156	51.3828	64.5312	60.7344	60.5469	67.1328	66.5		58.7025	65.8152	64.553	67.4993	62.7702	70.7539	59.2764	66.9823	57.3553	52.9527	64.1087	60.8977	61.7302	65.6759	67.6703
42.8333	58.7656	65.7734	67.8359	69.1016	61.5547	72.6641	59.3047	67.3672	54.9219	51.3359	64.5078	60.7344	60.5469	67.0859	66.4766		58.6881	65.8157	64.5445	67.4978	62.7669	70.7413	59.2643	66.9827	57.2278	52.955	64.0969	60.89	61.7256	65.6759	67.6705
42.9167	58.7656	65.7969	67.8359	69.1016	61.5547	72.6406	59.2812	67.3438	54.8516	51.2891	64.5078	60.7109	60.5469	67.0859	66.4766		58.6737	65.8162	64.536	67.4963	62.7635	70.7287	59.2522	66.983	57.1003	52.9574	64.0851	60.8823	61.7211	65.676	67.6707
43	58.7422	65.7969	67.8359	69.0781	61.5547	72.6406	59.2812	67.3438	54.7812	51.2422	64.5078	60.6406	60.5703	67.0859	66.4766		58.6592	65.8167	64.5275	67.4948	62.7602	70.7161	59.2401	66.9834	56.9727	52.9597	64.0732	60.8746	61.7165	65.6761	67.6709
43.0833	58.6953	65.7969	67.8359	69.0781	61.5312	72.6172	59.2344	67.3438	54.6875	51.1953	64.4844	60.6172	60.5938	67.0859	66.4766		58.6448	65.8172	64.519	67.4932	62.7569	70.7035	59.228	66.9838	56.8452	52.9621	64.0614	60.8669	61.712	65.6761	67.671
43.1667	58.6719	65.7734	67.8359	69.0781	61.5312	72.5938	59.2109	67.3438	54.5938	51.125	64.4375	60.6172	60.5703	67.0859	66.4766		58.6304	65.8177	64.5105	67.4917	62.7535	70.6909	59.2159	66.9841	56.7176	52.9643	64.0496	60.8592	61.7074	65.6762	67.6712
43.25	58.6719	65.7734	67.8359	69.0781	61.5312	72.5938	59.2109	67.3438	54.5234	51.0781	64.4141	60.5938	60.5234	67.0625	66.4766		58.6159	65.8182	64.502	67.4902	62.7502	70.6783	59.2038	66.9845	56.5901	52.9666	64.0377	60.8516	61.7029	65.6763	67.6714
43.3333	58.6719	65.7734	67.8359	69.0781	61.5312	72.5938	59.2109	67.3438	54.4297	51.0547	64.4141	60.5703	60.5	67.0391	66.4766		58.6015	65.8186	64.4934	67.4886	62.7468	70.6656	59.1917	66.9848	56.4625	52.9688	64.0259	60.8439	61.6983	65.6763	67.6716
43.4167	58.6719	65.7734	67.8594	69.0547	61.5312	72.5703	59.2109	67.3438	54.3359	51.0312	64.4141	60.5703	60.5	67.0391	66.4766		58.587	65.8191	64.4849	67.4871	62.7435	70.653	59.1797	66.9852	56.335	52.971	64.014	60.8362	61.6938	65.6764	67.6717
43.5	58.6484	65.7734	67.8594	69.0547	61.5312	72.5703	59.2109	67.2969	54.2188	50.9844	64.3906	60.5703	60.5	67.0156	66.4531		58.5726	65.8195	64.4764	67.4855	62.7401	70.6404	59.1676	66.9855	56.2074	52.9732	64.0022	60.8285	61.6892	65.6764	67.6719
43.5833	58.625	65.7734	67.8594	69.0547	61.5078	72.5703	59.1875	67.2734	54.1484	50.9844	64.3906	60.5703	60.5	66.9922	66.4297		58.5581	65.82	64.4679	67.484	62.7368	70.6278	59.1555	66.9858	56.0799	52.9754	63.9903	60.8208	61.6847	65.6765	67.6721
43.6667	58.6016	65.7734	67.8594	69.0547	61.4844	72.5234	59.1641	67.2734	54.0547	50.9375	64.3906	60.5703	60.5	66.9688	66.3828		58.5437	65.8204	64.4593	67.4824	62.7334	70.6152	59.1434	66.9861	55.9523	52.9775	63.9785	60.8131	61.6801	65.6766	67.6722
43.75	58.5781	65.7969	67.8594	69.0547	61.4844	72.5	59.1406	67.2734	53.9844	50.8438	64.3672	60.5703	60.4766	66.9453	66.3594		58.5292	65.8209	64.4508	67.4809	62.73	70.6026	59.1313	66.9865	55.8247	52.9796	63.9666	60.8054	61.6756	65.6766	67.6724
43.8333	58.5547	65.7969	67.8359	69.0547	61.4844	72.4766	59.1406	67.2734	53.8906	50.7969	64.3438	60.5469	60.4766	66.9219	66.3594		58.5148	65.8213	64.4422	67.4793	62.7267	70.59	59.1192	66.9868	55.6972	52.9817	63.9547	60.7977	61.671	65.6767	67.6725
43.9167	58.5312	65.7734	67.8359	69.0547	61.4844	72.4766	59.1406	67.2734	53.7969	50.75	64.3438	60.5234	60.4766	66.8984	66.3594		58.5003	65.8217	64.4337	67.4777	62.7233	70.5774	59.1071	66.9871	55.5696	52.9838	63.9428	60.79	61.6665	65.6767	67.6727
44	58.5312	65.7734	67.8359	69.0547	61.4844	72.4531	59.1172	67.2734	53.7031	50.7266	64.3203	60.5234	60.4766	66.8984	66.3359		58.4859	65.8221	64.4252	67.4762	62.7199	70.5648	59.095	66.9874	55.442	52.9858	63.9309	60.7823	61.6619	65.6768	67.6728
44.0833	58.5078	65.7734	67.8359	69.0547	61.4609	72.4297	59.0938	67.2734	53.6094	50.6797	64.2969	60.5234	60.4531	66.8984	66.3125		58.4714	65.8225	64.4166	67.4746	62.7165	70.5522	59.0829	66.9877	55.3144	52.9878	63.919	60.7746	61.6573	65.6768	67.673
44.1667	58.5078	65.75	67.8359	69.0781	61.4375	72.4297	59.0703	67.25	53.4922	50.6094	64.2969	60.5	60.4531	66.8984	66.3125		58.4569	65.8229	64.4081	67.473	62.7131	70.5396	59.0708	66.9879	55.1868	52.9898	63.9071	60.7669	61.6528	65.6769	67.6731
44.25	58.4609	65.75	67.8359	69.0781	61.4375	72.4297	59.0703	67.2266	53.375	50.5625	64.2969	60.4766	60.4531	66.8984	66.3125		58.4425	65.8233	64.3995	67.4714	62.7097	70.527	59.0587	66.9882	55.0593	52.9918	63.8952	60.7592	61.6482	65.6769	67.6733
44.3333	58.4375	65.75	67.8125	69.0781	61.4375	72.4062	59.0469	67.2266	53.2812	50.5391	64.2969	60.4766	60.4531	66.8984	66.2891		58.428	65.8237	64.3909	67.4699	62.7063	70.5143	59.0466	66.9885	54.9317	52.9937	63.8833	60.7515	61.6437	65.677	67.6734
44.4167	58.4375	65.75	67.8125	69.0781	61.4375	72.4062	59.0234	67.2266	53.1641	50.5156	64.2969	60.4531	60.4297	66.8984	66.2891		58.4135	65.824	64.3824	67.4683	62.7029	70.5017	59.0345	66.9888	54.8041	52.9956	63.8714	60.7438	61.6391	65.677	67.6735
44.5	58.4375	65.75	67.8125	69.0781	61.4375	72.3828	59.0234	67.2031	53.0703	50.4453	64.2969	60.4531	60.3828	66.8984	66.2891		58.3991	65.8244	64.3738	67.4667	62.6995	70.4891	59.0224	66.9891	54.6765	52.9975	63.8595	60.7361	61.6345	65.6771	67.6737
44.5833	58.4141	65.75	67.8125	69.0781	61.4141	72.3594	59.0234	67.2031	52.9766	50.375	64.2734	60.4531	60.3594	66.8516	66.2891		58.3846	65.8248	64.3653	67.4651	62.6961	70.4765	59.0103	66.9893	54.5489	52.9994	63.8476	60.7284	61.63	65.6771	67.6738
44.6667	58.4141	65.75	67.8125	69.0547	61.3906	72.3594	59	67.2031	52.8828	50.3047	64.25	60.4297	60.3359	66.8281	66.2891		58.3701	65.8251	64.3567	67.4635	62.6927	70.4639	58.9982	66.9896	54.4213	53.0013	63.8356	60.7207	61.6254	65.6772	67.6739
44.75	58.3906	65.75	67.8125	69.0547	61.3906	72.3359	58.9766	67.2031	52.8125	50.2578	64.25	60.4062	60.3359	66.8281	66.2891		58.3557	65.8255	64.3481	67.4619	62.6893	70.4513	58.9861	66.9898	54.2937	53.0031	63.8237	60.713	61.6208	65.6772	67.674
44.8333	58.3672	65.75	67.8125	69.0547	61.3906	72.3125	58.9531	67.2031	52.7188	50.2109	64.25	60.4062	60.3359	66.8047	66.2891		58.3412	65.8258	64.3396	67.4603	62.6859	70.4387	58.974	66.9901	54.1661	53.0049	63.8118	60.7054	61.6163	65.6772	67.6742
44.9167	58.3672	65.7266	67.7891	69.0547	61.3906	72.3125	58.9531	67.2031	52.625	50.1875	64.25	60.4062	60.3359	66.8047	66.2656		58.3267	65.8262	64.331	67.4586	62.6825	70.426	58.9619	66.9903	54.0385	53.0067	63.7998	60.6977	61.6117	65.6773	67.6743
45	58.3438	65.7266	67.7891	69.0547	61.3906	72.3125	58.9297	67.1797	52.5312	50.1172	64.25	60.4062	60.3359	66.8047	66.2656		58.3123	65.8265	64.3224	67.457	62.6791	70.4134	58.9498	66.9905	53.9109	53.0085	63.7879	60.69	61.6071	65.6773	67.6744
45.0833	58.2969	65.7266	67.7891	69.0547	61.3906	72.2891	58.9297	67.1797	52.4609	50.0938	64.25	60.3359	60.3828	66.7812	66.2422		58.2978	65.8268	64.3138	67.4554	62.6756	70.4008	58.9377	66.9889	53.7832	53.0103	63.7759	60.6823	61.6026	65.6774	67.6745
45.1667	58.2969	65.7266	67.7891	69.0547	61.3672	72.2656	58.9062	67.1797	52.3438	50.0234	64.25	60.2891	60.4297	66.7812	66.2422		58.2833	65.8271	64.3053	67.4538	62.6722	70.3882	58.9256	66.985	53.6556	53.012	63.764	60.6746	61.598	65.6774	67.6746
45.25	58.2734	65.7266	67.7891	69.0547	61.3672	72.2422	58.9062	67.1562	52.2266	49.9531	64.2266	60.2891	60.4062	66.7578	66.2422		58.2688	65.8275	64.2967	67.4522	62.6688	70.3756	58.9135	66.9787	53.528	53.0137	63.752	60.6669	61.5934	65.6774	67.6747
45.3333	58.2734	65.7266	67.7891	69.0547	61.3672	72.2188	58.8594	67.1562	52.1094	49.9062	64.2031	60.2891	60.3828	66.7344	66.2422		58.2543	65.8278	64.2881	67.4505	62.6653	70.363	58.9014	66.97	53.4004	53.0154	63.7401	60.6592	61.5889	65.6775	67.6748
45.4167	58.2734	65.7031	67.7891	69.0312	61.3672	72.2188	58.8359	67.1562	51.9922	49.8594	64.2031	60.2656	60.3594	66.7109	66.2422		58.2399	65.8281	64.2795	67.4489	62.6619	70.3503	58.8892	66.9591	53.2728	53.0171	63.7281	60.6515	61.5843	65.6775	67.6749
45.5	58.2734	65.7031	67.8125	69.0312	61.3672	72.1953	58.8125	67.1562	51.875	49.7891	64.1797	60.2422	60.3594	66.7109	66.2188		58.2254	65.8284	64.2709	67.4473	62.6585	70.3377	58.8771	66.9457	53.1451	53.0187	63.7161	60.6438	61.5797	65.6775	67.6744
45.5833	58.2266	65.7031	67.7891	69.0312	61.3672	72.1719	58.8125	67.1562	51.7812	49.7422	64.1797	60.2188	60.3594	66.7109	66.1953		58.2109	65.8287	64.2623	67.4456	62.655	70.3251	58.865	66.9301	53.0175	53.0204	63.7042	60.6361	61.5751	65.6776	67.6729
45.6667	58.2031	65.7031	67.7891	69.0312	61.3438	72.1719	58.7891	67.1328	51.6641	49.6719	64.1797	60.2188	60.3594	66.6875	66.1719		58.1964	65.829	64.2537	67.444	62.6516	70.3125	58.8529	66.9139	52.8899	53.022	63.6922	60.6284	61.5706	65.6776	67.6705
45.75	58.1797	65.7031	67.7891	69.0312	61.3203	72.1484	58.7656	67.1094	51.5703	49.625	64.1797	60.2188	60.3594	66.6641	66.1719		58.1819	65.8293	64.2451	67.4424	62.6481	70.2999	58.8408	66.8977	52.7623	53.0223	63.6802	60.6207	61.566	65.6776	67.6671
45.8333	58.1797	65.7031	67.7656	69.0312	61.2969	72.125	58.7422	67.1094	51.4766	49.5547	64.1797	60.2188	60.3359	66.6641	66.1484		58.1674	65.8295	64.2366	67.4407	62.6447	70.2872	58.8287	66.8815	52.6346	53.0075	63.6682	60.613	61.5614	65.6777	67.6628
45.9167	58.1797	65.7031	67.7422	69.0078	61.2734	72.125	58.7188	67.0859	51.3594	49.4844	64.1797	60.1953	60.3125	66.6641	66.125		58.153	65.8298	64.228	67.4391	62.6412	70.2746	58.8166	66.8653	52.507	52.9736	63.6563	60.6053	61.5568	65.6777	67.6576
46	58.1562	65.7031	67.7422	69.0078	61.2734	72.1016	58.6719	67.0625	51.2422	49.3906	64.1797	60.1953	60.3125	66.6641	66.125		58.1385	65.8301	64.2194	67.4374	62.6378	70.262	58.8045	66.8491	52.3794	52.9206	63.6443	60.5976	61.5523	65.6777	67.6515
46.0833	58.1094	65.7031	67.7422	69.0078	61.2734	72.0781	58.6719	67.0625	51.1484	49.3438	64.1562	60.1719	60.3125	66.6406	66.125		58.124	65.8304	64.2108	67.4358	62.6343	70.2494	58.7924	66.8329	52.2517	52.8486	63.6323	60.5899	61.5477	65.6778	67.645
46.1667	58.0859	65.6797	67.7422	69.0078	61.2734	72.0547	58.6484	67.0625	51.0547	49.2969	64.1094	60.1484	60.3125	66.6172	66.125		58.1095	65.8306	64.2022	67.4341	62.6308	70.2368	58.7803	66.8166	52.1241	52.7575	63.6203	60.5822	61.5431	65.6778	67.6386
46.25	58.0859	65.6562	67.7422	69.0078	61.2734	72.0312	58.6484	67.0625	50.9141	49.2734	64.0859	60.1484	60.2891	66.6172	66.125		58.095	65.8309	64.1936	67.4324	62.6274	70.2241	58.7682	66.8004	51.9965	52.6473	63.6083	60.5745	61.5385	65.6778	67.6322
46.3333	58.0859	65.6562	67.7188	69.0078	61.2734	72.0312	58.6484	67.0625	50.7969	49.2266	64.0859	60.1016	60.2891	66.6172	66.1016		58.0805	65.8312	64.1849	67.4308	62.6239	70.2115	58.7561	66.7842	51.8688	52.5193	63.5963	60.5668	61.534	65.6761	67.6257
46.4167	58.0859	65.6562	67.7188	69.0078	61.25	72.0312	58.625	67.0625	50.6797	49.1562	64.0859	60.0547	60.2891	66.5938	66.1016		58.066	65.8314	64.1763	67.4291	62.6205	70.1989	58.7439	66.768	51.7412	52.3875	63.5843	60.5591	61.5294	65.6707	67.6193
46.5	58.0625	65.6562	67.7188	69.0078	61.2266	72.0078	58.6016	67.0391	50.5625	49.0859	64.0859	60.0078	60.2891	66.5938	66.0781		58.0515	65.8317	64.1677	67.4275	62.617	70.1863	58.7318	66.7517	51.6135	52.2556	63.5723	60.5514	61.5248	65.6616	67.6129
46.5833	58.0391	65.6562	67.7188	69.0078	61.2266	71.9844	58.6016	67.0391	50.4453	49.0156	64.0859	60.0078	60.2891	66.5938	66.0547		58.037	65.8319	64.1591	67.4258	62.6135	70.1736	58.7197	66.7355	51.4859	52.1237	63.5603	60.5437	61.5202	65.6488	67.6064
46.6667	58.0391	65.6562	67.7188	69.0078	61.2266	71.9844	58.5781	67.0391	50.3516	48.9688	64.0625	60.0078	60.2656	66.5703	66.0547		58.0225	65.8321	64.1505	67.4241	62.61	70.161	58.7076	66.7192	51.3582	51.9917	63.5482	60.536	61.5156	65.6324	67.6
46.75	58.0391	65.6562	67.7188	69.0078	61.2266	71.9609	58.5547	67.0391	50.2344	48.875	64.0625	60.0078	60.2188	66.5703	66.0312		58.008	65.8324	64.1419	67.4225	62.6066	70.1484	58.6955	66.703	51.2306	51.8598	63.5362	60.5283	61.5111	65.6122	67.5935
46.8333	58.0156	65.6328	67.7188	69.0078	61.2266	71.9375	58.5312	67.0391	50.1406	48.8047	64.0625	60.0078	60.1953	66.5469	66.0312		57.9935	65.8326	64.1333	67.4208	62.6031	70.1358	58.6834	66.6867	51.1029	51.7278	63.5242	60.5206	61.5065	65.5884	67.5871
46.9167	57.9688	65.6094	67.7188	69.0078	61.2266	71.9141	58.5078	67.0391	50	48.7109	64.0625	59.9844	60.1719	66.5469	66.0078		57.979	65.8328	64.1247	67.4191	62.5996	70.1232	58.6713	66.6705	50.9753	51.5959	63.5122	60.513	61.5019	65.5626	67.5806
47	57.9453	65.6094	67.7188	69.0078	61.2031	71.9141	58.4844	67.0156	49.8828	48.6406	64.0391	59.9609	60.1719	66.5469	65.9844		57.9646	65.8331	64.1161	67.4174	62.5961	70.1105	58.6592	66.6542	50.8476	51.4639	63.5002	60.5053	61.4973	65.5368	67.5742
47.0833	57.9219	65.6094	67.7188	69.0078	61.2031	71.8906	58.4844	67.0156	49.7422	48.5938	64.0391	59.9375	60.1719	66.5	65.9609		57.9501	65.8333	64.1074	67.4158	62.5926	70.0979	58.6471	66.638	50.72	51.3319	63.4881	60.4976	61.4927	65.5111	67.5677
47.1667	57.9219	65.6094	67.7188	68.9844	61.2031	71.8906	58.4609	67.0156	49.625	48.5234	64.0391	59.9375	60.1719	66.4766	65.9609		57.9356	65.8335	64.0988	67.4141	62.5891	70.0853	58.6349	66.6217	50.5923	51.1998	63.4761	60.4899	61.4882	65.4853	67.5613
47.25	57.9219	65.6094	67.7188	68.9844	61.2031	71.8906	58.4375	67.0156	49.5078	48.4766	64.0156	59.9141	60.1719	66.4766	65.9609		57.9211	65.8337	64.0902	67.4124	62.5857	70.0727	58.6228	66.6055	50.4647	51.0678	63.4641	60.4822	61.4836	65.4595	67.5548
47.3333	57.8984	65.6094	67.7188	68.9844	61.2031	71.8672	58.4375	67.0156	49.4141	48.4062	64.0156	59.8672	60.1953	66.4531	65.9609		57.9066	65.8339	64.0816	67.4107	62.5822	70.06	58.6107	66.5892	50.337	50.9358	63.452	60.4745	61.479	65.4337	67.5484
47.4167	57.875	65.6094	67.6953	68.9844	61.2031	71.8203	58.4141	66.9922	49.2969	48.3125	63.9922	59.8438	60.2188	66.4297	65.9609		57.8921	65.8341	64.073	67.409	62.5787	70.0474	58.5986	66.5729	50.2093	50.8037	63.44	60.4668	61.4744	65.408	67.5419
47.5	57.875	65.6094	67.6953	68.9844	61.1797	71.7969	58.3906	66.9922	49.1797	48.2656	63.9922	59.8438	60.2188	66.4297	65.9609		57.8775	65.8343	64.0643	67.4073	62.5752	70.0348	58.5865	66.5567	50.0817	50.6716	63.428	60.4591	61.4698	65.3822	67.5355
47.5833	57.875	65.6094	67.6953	68.9844	61.1562	71.7969	58.3906	66.9922	49.0859	48.1953	63.9922	59.8438	60.2188	66.4062	65.9375		57.863	65.8345	64.0557	67.4056	62.5717	70.0221	58.5744	66.5404	49.954	50.5395	63.4159	60.4514	61.4652	65.3564	67.529
47.6667	57.8516	65.6094	67.6719	68.9844	61.1562	71.7969	58.3906	66.9922	48.9688	48.125	63.9453	59.8438	60.2188	66.4062	65.9375		57.8485	65.8347	64.0471	67.4039	62.5682	70.0095	58.5623	66.5241	49.8263	50.4074	63.4039	60.4437	61.4607	65.3306	67.5226
47.75	57.8281	65.6094	67.6719	68.9844	61.1328	71.7969	58.3906	66.9453	48.8516	48.0547	63.9219	59.8203	60.2188	66.4062	65.9375		57.834	65.8349	64.0385	67.4022	62.5647	69.9969	58.5501	66.5078	49.6987	50.2753	63.3918	60.436	61.4561	65.3049	67.5161
47.8333	57.8047	65.6094	67.6719	68.9609	61.1328	71.7734	58.3906	66.9219	48.7109	47.9844	63.9219	59.7969	60.2188	66.3828	65.9375		57.8195	65.8351	64.0298	67.4005	62.5612	69.9843	58.538	66.4916	49.571	50.1432	63.3798	60.4283	61.4515	65.2791	67.5096
47.9167	57.7812	65.6094	67.6484	68.9609	61.1328	71.75	58.3672	66.9219	48.5938	47.9141	63.9219	59.7969	60.2188	66.3828	65.9375		57.805	65.8353	64.0212	67.3989	62.5577	69.9716	58.5259	66.4753	49.4433	50.011	63.3677	60.4206	61.4469	65.2533	67.5032
48	57.7812	65.6094	67.6484	68.9609	61.1328	71.7266	58.3438	66.9219	48.4531	47.8203	63.9219	59.7969	60.2188	66.3828	65.9141		57.7905	65.8355	64.0126	67.3972	62.5542	69.959	58.5138	66.459	49.3157	49.8789	63.3557	60.4129	61.4423	65.2275	67.4967
48.0833	57.7812	65.6094	67.6484	68.9609	61.1328	71.7031	58.3438	66.9219	48.3359	47.7266	63.9219	59.7734	60.2188	66.3594	65.9141		57.776	65.8357	64.0039	67.3955	62.5507	69.9464	58.5017	66.4427	49.188	49.7467	63.3436	60.4052	61.4377	65.2018	67.4903
48.1667	57.7344	65.6094	67.6484	68.9609	61.1094	71.7031	58.3203	66.9219	48.2422	47.6562	63.9219	59.75	60.1953	66.3359	65.8906		57.7615	65.8358	63.9953	67.3937	62.5472	69.9338	58.4896	66.4264	49.0603	49.6145	63.3316	60.3975	61.4331	65.176	67.4838
48.25	57.7109	65.5859	67.6484	68.9609	61.0859	71.7031	58.2969	66.9219	48.1016	47.5859	63.9219	59.75	60.125	66.3359	65.8672		57.747	65.836	63.9867	67.392	62.5437	69.9211	58.4775	66.4101	48.9326	49.4823	63.3195	60.3898	61.4286	65.1502	67.4773
48.3333	57.7109	65.5859	67.6484	68.9609	61.0625	71.6797	58.2969	66.9219	47.9609	47.5156	63.9219	59.7266	60.0547	66.3125	65.8438		57.7325	65.8362	63.978	67.3903	62.5401	69.9085	58.4653	66.3938	48.805	49.3501	63.3074	60.3821	61.424	65.1244	67.4709
48.4167	57.7109	65.5859	67.625	68.9375	61.0625	71.6562	58.2969	66.8984	47.8438	47.4453	63.8984	59.7031	60.0547	66.2891	65.8438		57.718	65.8363	63.9694	67.3886	62.5366	69.8959	58.4532	66.3775	48.6773	49.2178	63.2954	60.3744	61.4194	65.0986	67.4644
48.5	57.7109	65.5625	67.6016	68.9375	61.0625	71.6562	58.25	66.875	47.7266	47.375	63.8984	59.6797	60.0547	66.2891	65.8438		57.7035	65.8364	63.9608	67.3869	62.5331	69.8833	58.4411	66.3612	48.5496	49.0856	63.2833	60.3667	61.4148	65.0729	67.4579
48.5833	57.6875	65.5625	67.6016	68.9375	61.0625	71.6094	58.2266	66.875	47.6328	47.3047	63.875	59.6797	60.0547	66.2656	65.8438		57.689	65.8353	63.9521	67.3852	62.5296	69.8706	58.429	66.3449	48.4219	48.9533	63.2712	60.359	61.4102	65.0471	67.4515
48.6667	57.6641	65.5625	67.6016	68.9375	61.0625	71.5859	58.2031	66.875	47.4922	47.2109	63.875	59.6328	60.0547	66.2656	65.8438		57.6745	65.8326	63.9435	67.3835	62.5261	69.858	58.4169	66.3286	48.2943	48.8211	63.2592	60.3513	61.4056	65.0213	67.445
48.75	57.6172	65.5391	67.6016	68.9375	61.0391	71.5625	58.2031	66.8516	47.3516	47.1172	63.875	59.6094	60.0547	66.2656	65.8203		57.6599	65.8283	63.9348	67.3818	62.5226	69.8454	58.4048	66.3123	48.1666	48.6888	63.2471	60.3436	61.401	64.9955	67.4385
48.8333	57.6172	65.5391	67.6016	68.9141	61.0156	71.5625	58.2031	66.8516	47.2109	47.0469	63.875	59.5859	60.0781	66.2422	65.7969		57.6454	65.8225	63.9262	67.3801	62.5191	69.8327	58.3926	66.296	48.0389	48.5565	63.235	60.3359	61.3964	64.9697	67.432
48.9167	57.6172	65.5391	67.6016	68.8906	60.9922	71.5391	58.1562	66.8516	47.1172	46.9297	63.875	59.5859	60.1016	66.1953	65.7969		57.6309	65.8152	63.9176	67.3784	62.5155	69.8201	58.3805	66.2797	47.9112	48.4242	63.2229	60.3282	61.3919	64.944	67.4256
49	57.6172	65.5391	67.6016	68.8672	60.9922	71.5391	58.1328	66.8516	46.9766	46.8359	63.875	59.5625	60.1016	66.1719	65.7969		57.6164	65.8063	63.9089	67.3766	62.512	69.8075	58.3684	66.2634	47.7835	48.2919	63.2109	60.3205	61.3873	64.9182	67.4191
49.0833	57.5938	65.5156	67.6016	68.8672	60.9922	71.5156	58.1328	66.8516	46.8359	46.7891	63.8281	59.5391	60.1016	66.1484	65.7734		57.6019	65.796	63.9003	67.3749	62.5085	69.7949	58.3563	66.2471	47.6559	48.1596	63.1988	60.3128	61.3827	64.8924	67.4126
49.1667	57.5469	65.5156	67.6016	68.8672	60.9922	71.4922	58.1094	66.8516	46.7188	46.7188	63.8047	59.5391	60.1016	66.1484	65.7734		57.5874	65.7853	63.8916	67.3732	62.505	69.7822	58.3442	66.2308	47.5282	48.0272	63.1867	60.3051	61.3781	64.8666	67.4061
49.25	57.5	65.5156	67.6016	68.8672	60.9922	71.4922	58.0859	66.8516	46.6016	46.625	63.8047	59.4922	60.1016	66.1484	65.7734		57.5729	65.7747	63.883	67.3715	62.5014	69.7696	58.3321	66.2145	47.4005	47.8949	63.1746	60.2974	61.3735	64.8408	67.3997
49.3333	57.5	65.5156	67.6016	68.8672	60.9688	71.4922	58.0625	66.8281	46.4844	46.5312	63.8047	59.4688	60.0781	66.1484	65.7734		57.5584	65.764	63.8743	67.3698	62.4979	69.757	58.3199	66.1982	47.2728	47.7625	63.1625	60.2897	61.3689	64.815	67.3932
49.4167	57.5	65.5156	67.5781	68.8672	60.9219	71.4688	58.0625	66.8047	46.3672	46.4609	63.7812	59.4688	60.0547	66.1016	65.7266		57.5438	65.7533	63.8657	67.368	62.4944	69.7443	58.3078	66.1818	47.1451	47.6302	63.1505	60.282	61.3643	64.7893	67.3867
49.5	57.5	65.5156	67.5547	68.8672	60.8984	71.4219	58.0391	66.7812	46.2031	46.3906	63.7578	59.4688	60.0312	66.0781	65.7031		57.5293	65.7426	63.857	67.3663	62.4909	69.7317	58.2957	66.1655	47.0174	47.4978	63.1384	60.2743	61.3597	64.7635	67.3802
49.5833	57.5	65.4922	67.5547	68.8672	60.8984	71.3984	58.0391	66.7812	46.0625	46.2969	63.7578	59.4688	60.0078	66.0547	65.6797		57.5148	65.732	63.8484	67.3646	62.4873	69.7191	58.2836	66.1492	46.8897	47.3654	63.1263	60.2667	61.3551	64.7377	67.3737
49.6667	57.4766	65.4922	67.5547	68.8438	60.8984	71.3984	58.0156	66.7812	45.9219	46.2031	63.7578	59.4688	60.0078	66.0547	65.6797		57.5003	65.7213	63.8397	67.3628	62.4838	69.7064	58.2715	66.1329	46.762	47.233	63.1142	60.259	61.3505	64.7119	67.3673
49.75	57.4531	65.4922	67.5547	68.8203	60.8984	71.375	57.9688	66.7812	45.7812	46.1328	63.7578	59.4453	60.0078	66.0547	65.6797		57.4858	65.7106	63.8311	67.3611	62.4803	69.6938	58.2593	66.1166	46.6344	47.1006	63.1021	60.2513	61.346	64.6861	67.3608
49.8333	57.4531	65.4922	67.5547	68.8203	60.8984	71.375	57.9453	66.7812	45.6641	46.0625	63.7344	59.4219	60.0078	66.0547	65.6797		57.4713	65.6999	63.8224	67.3594	62.4767	69.6812	58.2472	66.1002	46.5067	46.9681	63.09	60.2436	61.3414	64.6603	67.3543
49.9167	57.4297	65.4922	67.5312	68.8203	60.8984	71.3516	57.9453	66.7812	45.5234	45.9453	63.7109	59.3984	59.9844	66.0547	65.6797		57.4567	65.6893	63.8138	67.3577	62.4732	69.6686	58.2351	66.0839	46.379	46.8357	63.0779	60.2359	61.3368	64.6346	67.3478
50	57.4062	65.4688	67.5312	68.8203	60.875	71.3281	57.9219	66.7812	45.4062	45.8516	63.6875	59.3984	59.9375	66.0547	65.6562		57.4422	65.6786	63.8051	67.3559	62.4697	69.6559	58.223	66.0676	46.2513	46.7033	63.0658	60.2282	61.3322	64.6088	67.3413
50.0833	57.3828	65.4453	67.5312	68.8203	60.8516	71.3047	57.9219	66.7812	45.2422	45.7578	63.6875	59.375	59.9375	66.0312	65.6328		57.4277	65.6679	63.7965	67.3542	62.4661	69.6433	58.2109	66.0512	46.1236	46.5708	63.0537	60.2205	61.3276	64.583	67.3348
50.1667	57.3594	65.4219	67.5312	68.8203	60.8516	71.2812	57.9219	66.7578	45.1016	45.6875	63.6875	59.3516	59.9375	66.0078	65.6094		57.4132	65.6572	63.7878	67.3525	62.4626	69.6307	58.1988	66.0349	45.9959	46.4383	63.0416	60.2128	61.323	64.5572	67.3284
50.25	57.3594	65.4219	67.5312	68.8203	60.8281	71.2812	57.8984	66.7578	44.9844	45.5938	63.6875	59.3516	59.9375	65.9844	65.5859		57.3987	65.6465	63.7792	67.3507	62.459	69.618	58.1866	66.0186	45.8682	46.3059	63.0295	60.2051	61.3184	64.5314	67.3219
50.3333	57.3594	65.4219	67.5312	68.8203	60.8047	71.2812	57.8984	66.7578	44.8438	45.5	63.6641	59.3516	59.9375	65.9609	65.5625		57.3842	65.6358	63.7705	67.349	62.4555	69.6054	58.1745	66.0023	45.7405	46.1734	63.0174	60.1974	61.3138	64.5056	67.3154
50.4167	57.3125	65.4219	67.5078	68.8203	60.8047	71.2344	57.8984	66.7344	44.6797	45.4062	63.6406	59.3516	59.9141	65.9375	65.5391		57.3696	65.6251	63.7619	67.3473	62.452	69.5928	58.1624	65.9859	45.6128	46.0409	63.0053	60.1897	61.3092	64.4798	67.3089
50.5	57.2891	65.4219	67.4844	68.8203	60.8047	71.2109	57.8984	66.7109	44.5156	45.3125	63.6406	59.3281	59.8906	65.9141	65.5391		57.3551	65.6144	63.7532	67.3455	62.4484	69.5801	58.1503	65.9696	45.4851	45.9084	62.9932	60.182	61.3046	64.4541	67.3024
50.5833	57.2891	65.4219	67.4844	68.8203	60.7812	71.2109	57.8984	66.6875	44.3984	45.1953	63.5938	59.3281	59.8906	65.8906	65.5391		57.3406	65.6037	63.7446	67.3438	62.4449	69.5675	58.1382	65.9532	45.3574	45.7759	62.9811	60.1743	61.3	64.4283	67.2959
50.6667	57.2656	65.4219	67.4844	68.8203	60.7578	71.1875	57.875	66.6641	44.2812	45.1016	63.5703	59.3047	59.8906	65.8672	65.5156		57.3261	65.593	63.7359	67.342	62.4413	69.5549	58.126	65.9369	45.2297	45.6434	62.969	60.1666	61.2954	64.4025	67.2894
50.75	57.2656	65.4219	67.4844	68.8203	60.7344	71.1875	57.875	66.6641	44.1406	45.0312	63.5703	59.2578	59.8906	65.8672	65.5156		57.3116	65.5823	63.7273	67.3403	62.4378	69.5422	58.1139	65.9206	45.102	45.5108	62.9569	60.1589	61.2908	64.3767	67.2829
50.8333	57.2656	65.4219	67.4844	68.8203	60.7344	71.1641	57.875	66.6641	44.0234	44.9375	63.5703	59.2344	59.8672	65.8672	65.4922		57.297	65.5716	63.7186	67.3386	62.4342	69.5296	58.1018	65.9042	44.9743	45.3783	62.9448	60.1512	61.2862	64.3509	67.2764
50.9167	57.2422	65.4219	67.4844	68.7969	60.7344	71.1172	57.875	66.6641	43.8828	44.8203	63.5703	59.2344	59.8203	65.8672	65.4453		57.2825	65.5609	63.7099	67.3368	62.4307	69.517	58.0897	65.8879	44.8466	45.2457	62.9327	60.1435	61.2817	64.3251	67.27
51	57.2188	65.4219	67.4609	68.7969	60.7344	71.0938	57.8281	66.6641	43.7422	44.7031	63.5703	59.2109	59.7969	65.8438	65.3984		57.268	65.5502	63.7013	67.3351	62.4272	69.5044	58.0776	65.8715	44.7189	45.1132	62.9206	60.1358	61.2771	64.2993	67.2635
51.0833	57.1953	65.3984	67.4609	68.7969	60.7344	71.0938	57.7812	66.6641	43.5781	44.6328	63.5703	59.2109	59.7969	65.7969	65.3984		57.2535	65.5395	63.6926	67.3333	62.4236	69.4917	58.0654	65.8552	44.5912	44.9806	62.9084	60.1281	61.2725	64.2735	67.257
51.1667	57.1719	65.3984	67.4609	68.7969	60.7344	71.0703	57.7812	66.6641	43.4375	44.5625	63.5469	59.2109	59.7969	65.7969	65.3984		57.239	65.5288	63.684	67.3316	62.4201	69.4791	58.0533	65.8388	44.4635	44.848	62.8963	60.1204	61.2679	64.2478	67.2505
51.25	57.1719	65.3984	67.4609	68.7969	60.7109	71.0469	57.7812	66.6641	43.3203	44.4453	63.5234	59.2109	59.7969	65.7969	65.3984		57.2244	65.5181	63.6753	67.3298	62.4165	69.4665	58.0412	65.8225	44.3358	44.7154	62.8842	60.1127	61.2633	64.222	67.244
51.3333	57.1719	65.3984	67.4609	68.7734	60.7109	71.0469	57.7578	66.6641	43.1562	44.3516	63.5	59.1875	59.7969	65.7969	65.3984		57.2099	65.5074	63.6666	67.3281	62.413	69.4538	58.0291	65.8061	44.2081	44.5828	62.8721	60.105	61.2587	64.1962	67.2375
51.4167	57.1484	65.3984	67.4609	68.75	60.7109	71.0234	57.7344	66.6406	42.9922	44.2344	63.5	59.1641	59.7969	65.75	65.3984		57.1954	65.4966	63.658	67.3263	62.4094	69.4412	58.017	65.7898	44.0804	44.4502	62.86	60.0973	61.2541	64.1704	67.231
51.5	57.125	65.375	67.4375	68.7266	60.6875	71	57.7344	66.5938	42.8516	44.1406	63.5	59.1406	59.7969	65.7266	65.375		57.1809	65.4859	63.6493	67.3246	62.4059	69.4286	58.0048	65.7734	43.9527	44.3176	62.8479	60.0896	61.2495	64.1446	67.2245
51.5833	57.125	65.3516	67.4375	68.7266	60.6641	71	57.6875	66.5703	42.7344	44.0469	63.4766	59.1406	59.7969	65.7266	65.3516		57.1663	65.4752	63.6407	67.3228	62.4023	69.4159	57.9927	65.7571	43.825	44.185	62.8358	60.0819	61.2449	64.1188	67.218
51.6667	57.1016	65.3516	67.4375	68.7266	60.6641	70.9766	57.6406	66.5703	42.5938	43.9531	63.4531	59.1172	59.7969	65.7266	65.3516		57.1518	65.4645	63.632	67.3211	62.3987	69.4033	57.9806	65.7407	43.6973	44.0524	62.8236	60.0742	61.2403	64.093	67.2115
51.75	57.0781	65.3516	67.4141	68.7266	60.6641	70.9531	57.5938	66.5703	42.4766	43.8359	63.4531	59.1172	59.7734	65.7031	65.3281		57.1373	65.4538	63.6233	67.3193	62.3952	69.3907	57.9685	65.7244	43.5696	43.9197	62.8115	60.0665	61.2357	64.0672	67.205
51.8333	57.0547	65.3516	67.4141	68.7266	60.6641	70.9531	57.5703	66.5703	42.3359	43.7188	63.4531	59.0938	59.7734	65.6797	65.3047		57.1228	65.443	63.6147	67.3176	62.3916	69.378	57.9564	65.708	43.4419	43.7871	62.7994	60.0588	61.2311	64.0415	67.1985
51.9167	57.0312	65.3516	67.4141	68.7266	60.6641	70.9531	57.5703	66.5703	42.2188	43.6016	63.4297	59.0703	59.7734	65.6562	65.2812		57.1083	65.4323	63.606	67.3158	62.3881	69.3654	57.9442	65.6917	43.3142	43.6544	62.7873	60.0511	61.2265	64.0157	67.192
52	57.0312	65.3516	67.4141	68.7266	60.6641	70.9297	57.5703	66.5703	42.0781	43.4844	63.4297	59.0469	59.75	65.6562	65.2812		57.0937	65.4216	63.5973	67.3141	62.3845	69.3528	57.9321	65.6753	43.1865	43.5218	62.7751	60.0434	61.2219	63.9899	67.1855
52.0833	57.0312	65.3281	67.4141	68.7266	60.6406	70.9062	57.5703	66.5703	41.9141	43.3438	63.4062	59.0469	59.75	65.6562	65.2812		57.0792	65.4109	63.5887	67.3123	62.381	69.3401	57.92	65.659	43.0588	43.3891	62.763	60.0357	61.2173	63.9641	67.179
52.1667	57.0078	65.3047	67.3906	68.7031	60.5938	70.8828	57.5469	66.5469	41.7734	43.2734	63.3828	59.0234	59.7266	65.6562	65.2578		57.0647	65.4001	63.58	67.3106	62.3774	69.3275	57.9079	65.6426	42.931	43.2564	62.7509	60.028	61.2127	63.9383	67.1725
52.25	57.0078	65.3047	67.3906	68.6797	60.5938	70.8594	57.5234	66.5469	41.5859	43.2031	63.3828	59.0234	59.6797	65.6328	65.2109		57.0502	65.3894	63.5714	67.3088	62.3739	69.3149	57.8957	65.6262	42.8033	43.1238	62.7388	60.0203	61.2081	63.9125	67.166
52.3333	56.9844	65.3047	67.3906	68.6797	60.5938	70.8594	57.5234	66.5469	41.4219	43.1094	63.3828	59	59.6562	65.6094	65.1875		57.0356	65.3787	63.5627	67.3071	62.3703	69.3022	57.8836	65.6099	42.6756	42.9911	62.7266	60.0126	61.2035	63.8867	67.1595
52.4167	56.9609	65.3047	67.3906	68.6797	60.5938	70.8594	57.5234	66.5234	41.2578	42.9922	63.3594	58.9766	59.6562	65.6094	65.1641		57.0211	65.3679	63.554	67.3053	62.3667	69.2896	57.8715	65.5935	42.5479	42.8584	62.7145	60.0049	61.1989	63.8609	67.153
52.5	56.9375	65.3047	67.3906	68.6797	60.5938	70.8359	57.5234	66.5	41.1406	42.875	63.3594	58.9766	59.6562	65.6094	65.1641		57.0066	65.3572	63.5454	67.3036	62.3632	69.277	57.8594	65.5771	42.4202	42.7257	62.7024	59.9972	61.1943	63.8351	67.1465
52.5833	56.9141	65.3047	67.3672	68.6797	60.5938	70.8125	57.5	66.5	41.0234	42.7812	63.3359	58.9531	59.6562	65.6094	65.1406		56.9921	65.3465	63.5367	67.3018	62.3596	69.2643	57.8473	65.5608	42.2925	42.593	62.6902	59.9895	61.1897	63.8093	67.14
52.6667	56.8906	65.3047	67.3672	68.6797	60.5938	70.7891	57.5	66.5	40.8828	42.6641	63.3359	58.9297	59.6562	65.5859	65.1172		56.9775	65.3357	63.528	67.3	62.356	69.2517	57.8351	65.5444	42.1648	42.4602	62.6781	59.9819	61.1851	63.7836	67.1335
52.75	56.8672	65.3047	67.3672	68.6797	60.5703	70.7656	57.5	66.5	40.7422	42.5703	63.3359	58.9297	59.6562	65.5625	65.1172		56.963	65.325	63.5194	67.2983	62.3525	69.2391	57.823	65.5281	42.0371	42.3275	62.666	59.9742	61.1806	63.7578	67.127
52.8333	56.8672	65.3047	67.3672	68.6797	60.5469	70.7656	57.5	66.4766	40.6016	42.4531	63.3359	58.9297	59.6562	65.5625	65.1172		56.9485	65.3143	63.5107	67.2965	62.3489	69.2265	57.8109	65.5117	41.9094	42.1948	62.6539	59.9665	61.176	63.732	67.1205
52.9167	56.8672	65.3047	67.3672	68.6797	60.5469	70.7422	57.4766	66.4531	40.4375	42.3359	63.2891	58.9297	59.6562	65.5625	65.0938		56.9339	65.3035	63.502	67.2948	62.3454	69.2138	57.7988	65.4953	41.7817	42.062	62.6417	59.9588	61.1714	63.7062	67.114
53	56.8203	65.3047	67.3672	68.6797	60.5469	70.7188	57.4531	66.4531	40.2734	42.2188	63.2656	58.9062	59.6562	65.5625	65.0938		56.9194	65.2928	63.4934	67.293	62.3418	69.2012	57.7867	65.479	41.6539	41.9293	62.6296	59.9511	61.1668	63.6804	67.1075
53.0833	56.7969	65.2812	67.3438	68.6562	60.5469	70.7188	57.4531	66.4531	40.1094	42.0781	63.2422	58.8828	59.6562	65.5156	65.0938		56.9049	65.2821	63.4847	67.2913	62.3382	69.1886	57.7745	65.4626	41.5262	41.7965	62.6174	59.9434	61.1622	63.6546	67.101
53.1667	56.7969	65.2812	67.3438	68.6562	60.5469	70.6953	57.4531	66.4062	39.9688	41.9844	63.2422	58.8594	59.6562	65.4922	65.0938		56.8904	65.2713	63.476	67.2895	62.3347	69.1759	57.7624	65.4462	41.3985	41.6638	62.6053	59.9357	61.1576	63.6288	67.0945
53.25	56.7969	65.2578	67.3438	68.6328	60.5234	70.6484	57.4297	66.3828	39.8281	41.8906	63.2422	58.8594	59.6328	65.4922	65.0703		56.8758	65.2606	63.4673	67.2877	62.3311	69.1633	57.7503	65.4298	41.2708	41.531	62.5932	59.928	61.153	63.603	67.088
53.3333	56.7734	65.2578	67.3438	68.6094	60.4766	70.625	57.4062	66.3828	39.6875	41.7734	63.2422	58.8359	59.6094	65.4688	65.0703		56.8613	65.2498	63.4587	67.286	62.3275	69.1507	57.7382	65.4135	41.1431	41.3982	62.581	59.9203	61.1484	63.5772	67.0815
53.4167	56.75	65.2578	67.3438	68.6094	60.4531	70.625	57.4062	66.3828	39.5234	41.6797	63.2422	58.8125	59.6094	65.4219	65.0469		56.8468	65.2391	63.45	67.2842	62.324	69.138	57.726	65.3971	41.0154	41.2655	62.5689	59.9126	61.1438	63.5514	67.075
53.5	56.7266	65.2578	67.3203	68.6094	60.4531	70.625	57.4062	66.3828	39.3594	41.5625	63.2422	58.7891	59.6094	65.3984	65.0469		56.8323	65.2283	63.4413	67.2824	62.3204	69.1254	57.7139	65.3807	40.8877	41.1327	62.5568	59.9049	61.1392	63.5256	67.0685
53.5833	56.7266	65.2344	67.2969	68.6094	60.4062	70.6016	57.4062	66.3828	39.2188	41.4219	63.2422	58.7656	59.6094	65.3984	65.0469		56.8177	65.2176	63.4327	67.2807	62.3168	69.1128	57.7018	65.3644	40.7599	40.9999	62.5446	59.8972	61.1346	63.4999	67.062
53.6667	56.7031	65.2109	67.2734	68.6094	60.3828	70.5781	57.3828	66.3828	39.1016	41.3047	63.2422	58.7656	59.5859	65.3984	65		56.8032	65.2068	63.424	67.2789	62.3133	69.1001	57.6897	65.348	40.6322	40.8671	62.5325	59.8895	61.13	63.4741	67.0555
53.75	56.6797	65.2109	67.2734	68.6094	60.3828	70.5547	57.3594	66.3828	38.9609	41.1875	63.2422	58.7656	59.5625	65.3984	64.9766		56.7887	65.1961	63.4153	67.2772	62.3097	69.0875	57.6776	65.3316	40.5045	40.7343	62.5203	59.8818	61.1254	63.4483	67.049
53.8333	56.6562	65.2109	67.2734	68.6094	60.3828	70.5547	57.3594	66.3828	38.8203	41.0703	63.2188	58.7656	59.5625	65.375	64.9766		56.7741	65.1853	63.4067	67.2754	62.3061	69.0749	57.6654	65.3152	40.3768	40.6015	62.5082	59.8741	61.1208	63.4225	67.0425
53.9167	56.6562	65.2109	67.2734	68.6094	60.3828	70.5312	57.3594	66.3828	38.6797	40.9297	63.1953	58.7422	59.5625	65.375	64.9766		56.7596	65.1746	63.398	67.2736	62.3026	69.0622	57.6533	65.2989	40.2491	40.4687	62.4961	59.8664	61.1162	63.3967	67.036
54	56.6562	65.2109	67.2734	68.6094	60.3828	70.5078	57.3594	66.3828	38.5156	40.7891	63.1719	58.6953	59.5625	65.3516	64.9531		56.7451	65.1638	63.3893	67.2719	62.299	69.0496	57.6412	65.2825	40.1214	40.3358	62.4839	59.8587	61.1116	63.3709	67.0294
54.0833	56.6328	65.1875	67.25	68.6094	60.3828	70.4844	57.3359	66.3828	38.3516	40.6719	63.1484	58.6719	59.5391	65.3047	64.9531		56.7306	65.1531	63.3806	67.2701	62.2954	69.037	57.6291	65.2661	39.9936	40.203	62.4718	59.851	61.107	63.3451	67.0229
54.1667	56.6094	65.1875	67.25	68.6094	60.3594	70.4609	57.3125	66.3594	38.1875	40.5781	63.125	58.6719	59.5156	65.2578	64.9297		56.716	65.1423	63.372	67.2683	62.2919	69.0243	57.617	65.2497	39.8659	40.0702	62.4596	59.8433	61.1024	63.3193	67.0164
54.25	56.5859	65.1875	67.25	68.6094	60.3594	70.4609	57.2891	66.3359	38.0469	40.4609	63.125	58.6719	59.5156	65.2578	64.9297		56.7015	65.1316	63.3633	67.2666	62.2883	69.0117	57.6048	65.2334	39.7382	39.9373	62.4475	59.8356	61.0978	63.2935	67.0099
54.3333	56.5859	65.1875	67.25	68.6094	60.3594	70.4609	57.2891	66.3359	37.9297	40.3203	63.125	58.6719	59.5156	65.2578	64.9297		56.687	65.1208	63.3546	67.2648	62.2847	68.9991	57.5927	65.217	39.6105	39.8045	62.4353	59.8279	61.0932	63.2677	67.0034
54.4167	56.5625	65.1875	67.25	68.6094	60.3594	70.4375	57.2656	66.3359	37.7891	40.2031	63.125	58.6484	59.5156	65.2578	64.9062		56.6724	65.1101	63.3459	67.263	62.2811	68.9864	57.5806	65.2006	39.4828	39.6716	62.4232	59.8202	61.0886	63.2419	66.9969
54.5	56.5391	65.1641	67.25	68.6094	60.3594	70.4141	57.2656	66.3125	37.6016	40.0859	63.125	58.6016	59.5156	65.2578	64.8828		56.6579	65.0993	63.3373	67.2613	62.2776	68.9738	57.5685	65.1842	39.3551	39.5388	62.4111	59.8125	61.084	63.2161	66.9904
54.5833	56.5391	65.1641	67.2266	68.5859	60.3125	70.4141	57.2422	66.3125	37.4609	39.9922	63.125	58.5781	59.5156	65.2578	64.8828		56.6434	65.0885	63.3286	67.2595	62.274	68.9612	57.5563	65.1678	39.2273	39.4059	62.3989	59.8048	61.0794	63.1903	66.9839
54.6667	56.5156	65.1406	67.2266	68.5859	60.2656	70.3906	57.1953	66.2891	37.3438	39.875	63.125	58.5781	59.4922	65.2344	64.8359		56.6289	65.0778	63.3199	67.2577	62.2704	68.9485	57.5442	65.1515	39.0996	39.273	62.3868	59.7971	61.0748	63.1646	66.9774
54.75	56.4688	65.1406	67.2266	68.5859	60.2422	70.3672	57.1953	66.2891	37.2031	39.7578	63.125	58.5781	59.4453	65.2344	64.8125		56.6143	65.067	63.3113	67.256	62.2669	68.9359	57.5321	65.1351	38.9719	39.1402	62.3746	59.7894	61.0702	63.1388	66.9709
54.8333	56.4453	65.1406	67.2266	68.5859	60.2422	70.3438	57.1953	66.2656	37.0391	39.6172	63.0781	58.5781	59.4453	65.2344	64.8125		56.5998	65.0563	63.3026	67.2542	62.2633	68.9233	57.52	65.1187	38.8442	39.0073	62.3625	59.7817	61.0656	63.113	66.9644
54.9167	56.4453	65.1406	67.2031	68.5859	60.2422	70.3438	57.1953	66.2656	36.8984	39.4766	63.0547	58.5547	59.4453	65.2109	64.7891		56.5853	65.0455	63.2939	67.2524	62.2597	68.9106	57.5079	65.1023	38.7165	38.8744	62.3503	59.774	61.061	63.0872	66.9579
55	56.4453	65.1406	67.2031	68.5859	60.2422	70.3203	57.1953	66.2656	36.7578	39.3359	63.0547	58.5312	59.4453	65.2109	64.7656		56.5707	65.0347	63.2852	67.2506	62.2561	68.898	57.4957	65.0859	38.5887	38.7415	62.3382	59.7663	61.0564	63.0614	66.9513
55.0833	56.4219	65.1406	67.2031	68.5625	60.2422	70.2734	57.1719	66.2656	36.6172	39.2188	63.0312	58.5078	59.4453	65.2109	64.7656		56.5562	65.024	63.2766	67.2489	62.2526	68.8854	57.4836	65.0695	38.461	38.6086	62.326	59.7586	61.0518	63.0356	66.9448
55.1667	56.4219	65.1406	67.1797	68.5625	60.2188	70.2734	57.1484	66.2656	36.4531	39.0781	63.0312	58.4844	59.4453	65.1875	64.7422		56.5417	65.0132	63.2679	67.2471	62.249	68.8727	57.4715	65.0532	38.3333	38.4757	62.3139	59.7509	61.0472	63.0098	66.9383
55.25	56.4219	65.1172	67.1797	68.5625	60.1953	70.2734	57.125	66.2188	36.2891	38.9609	63.0312	58.4609	59.4688	65.1406	64.7422		56.5272	65.0024	63.2592	67.2453	62.2454	68.8601	57.4594	65.0368	38.2056	38.3428	62.3017	59.7432	61.0426	62.984	66.9318
55.3333	56.3984	65.1172	67.1797	68.5391	60.1953	70.25	57.1016	66.1953	36.1484	38.8438	63.0312	58.4609	59.4688	65.1172	64.7422		56.5126	64.9917	63.2505	67.2436	62.2418	68.8475	57.4472	65.0204	38.0779	38.2099	62.2896	59.7355	61.038	62.9582	66.9253
55.4167	56.375	65.0938	67.1797	68.5391	60.1719	70.2266	57.1016	66.1953	35.9844	38.6797	63.0078	58.4609	59.4453	65.1172	64.7188		56.4981	64.9809	63.2419	67.2418	62.2383	68.8348	57.4351	65.004	37.9501	38.077	62.2774	59.7278	61.0334	62.9324	66.9188
55.5	56.3516	65.0938	67.1797	68.5391	60.1719	70.2266	57.1016	66.1953	35.7969	38.5391	63.0078	58.4375	59.3984	65.1172	64.6953		56.4836	64.9701	63.2332	67.24	62.2347	68.8222	57.423	64.9876	37.8224	37.9441	62.2653	59.7201	61.0288	62.9066	66.9123
55.5833	56.3281	65.0938	67.1562	68.5391	60.1484	70.2031	57.1016	66.1953	35.6562	38.4219	63.0078	58.4141	59.375	65.0938	64.6953		56.469	64.9594	63.2245	67.2382	62.2311	68.8096	57.4109	64.9712	37.6947	37.8112	62.2531	59.7124	61.0242	62.8808	66.9058
55.6667	56.3281	65.0938	67.1562	68.5156	60.125	70.1797	57.1016	66.1953	35.4922	38.2812	63.0078	58.3906	59.375	65.0703	64.6953		56.4545	64.9486	63.2158	67.2365	62.2275	68.7969	57.3987	64.9548	37.567	37.6782	62.241	59.7047	61.0196	62.855	66.8993
55.75	56.2812	65.0938	67.1328	68.4922	60.125	70.1328	57.0781	66.1953	35.3516	38.1641	63.0078	58.3906	59.375	65.0703	64.6719		56.44	64.9378	63.2072	67.2347	62.2239	68.7843	57.3866	64.9385	37.4393	37.5453	62.2288	59.697	61.015	62.8292	66.8928
55.8333	56.2578	65.0938	67.1328	68.4688	60.1016	70.1328	57.0547	66.1953	35.2109	38.0234	63.0078	58.3906	59.375	65.0703	64.6484		56.4254	64.9271	63.1985	67.2329	62.2204	68.7717	57.3745	64.9221	37.3115	37.4124	62.2166	59.6893	61.0104	62.8034	66.8862
55.9167	56.2578	65.0703	67.1328	68.4688	60.0781	70.1328	57.0312	66.1953	35.0469	37.9062	62.9844	58.3672	59.375	65.0469	64.6484		56.4109	64.9163	63.1898	67.2311	62.2168	68.759	57.3624	64.9057	37.1838	37.2794	62.2045	59.6816	61.0058	62.7777	66.8797
56	56.2578	65.0469	67.1328	68.4688	60.0781	70.1094	57.0312	66.1953	34.9062	37.7891	62.9609	58.3438	59.375	65.0234	64.6016		56.3964	64.9055	63.1811	67.2294	62.2132	68.7464	57.3503	64.8893	37.0561	37.1465	62.1923	59.6739	61.0012	62.7519	66.8732
56.0833	56.2578	65.0469	67.1094	68.4688	60.0547	70.0859	57.0312	66.1719	34.7422	37.6719	62.9375	58.3203	59.3281	65	64.5781		56.3818	64.8948	63.1724	67.2276	62.2096	68.7338	57.3381	64.8729	36.9284	37.0135	62.1802	59.6663	60.9966	62.7261	66.8667
56.1667	56.2344	65.0469	67.1094	68.4688	60.0547	70.0859	57.0078	66.1484	34.6016	37.5078	62.9375	58.2969	59.3047	65	64.5781		56.3673	64.884	63.1638	67.2258	62.2061	68.7211	57.326	64.8565	36.8006	36.8806	62.168	59.6586	60.992	62.7003	66.8602
56.25	56.1875	65.0469	67.1094	68.4688	60.0547	70.0859	56.9844	66.125	34.4375	37.3672	62.9375	58.25	59.2812	64.9766	64.5781		56.3528	64.8732	63.1551	67.2241	62.2025	68.7085	57.3139	64.8401	36.6729	36.7476	62.1559	59.6509	60.9874	62.6745	66.8537
56.3333	56.1641	65.0234	67.1094	68.4688	60.0547	70.0625	56.9609	66.125	34.2734	37.2266	62.9375	58.2266	59.2812	64.9531	64.5781		56.3383	64.8624	63.1464	67.2223	62.1989	68.6959	57.3018	64.8237	36.5452	36.6146	62.1437	59.6432	60.9828	62.6487	66.8472
56.4167	56.1641	65	67.1094	68.4688	60.0312	70.0156	56.9609	66.125	34.1328	37.0859	62.9375	58.2266	59.2812	64.9531	64.5547		56.3237	64.8517	63.1377	67.2205	62.1953	68.6832	57.2896	64.8073	36.4175	36.4817	62.1316	59.6355	60.9782	62.6229	66.8407
56.5	56.1641	65	67.1094	68.4688	60.0312	69.9922	56.9609	66.1016	33.9922	36.9453	62.9375	58.2266	59.2812	64.9297	64.5547		56.3092	64.8409	63.1291	67.2187	62.1917	68.6706	57.2775	64.791	36.2898	36.3487	62.1194	59.6278	60.9736	62.5971	66.8341
56.5833	56.1406	65	67.0859	68.4688	60.0078	69.9688	56.9609	66.0781	33.8281	36.8281	62.9141	58.2266	59.2812	64.9062	64.5547		56.2947	64.8301	63.1204	67.217	62.1882	68.658	57.2654	64.7746	36.162	36.2157	62.1072	59.6201	60.969	62.5713	66.8276
56.6667	56.1172	65	67.0625	68.4688	59.9844	69.9688	56.9375	66.0781	33.6641	36.7109	62.8906	58.2266	59.3047	64.8828	64.5547		56.2801	64.8193	63.1117	67.2152	62.1846	68.6453	57.2533	64.7582	36.0343	36.0828	62.0951	59.6124	60.9644	62.5455	66.8211
56.75	56.1172	65	67.0625	68.4688	59.9844	69.9688	56.9141	66.0781	33.5234	36.5469	62.8438	58.2031	59.3281	64.8828	64.5312		56.2656	64.8086	63.103	67.2134	62.181	68.6327	57.2412	64.7418	35.9066	35.9498	62.0829	59.6047	60.9598	62.5197	66.8146
56.8333	56.0938	65	67.0625	68.4688	59.9844	69.9688	56.8906	66.0547	33.3594	36.4062	62.8203	58.2031	59.3281	64.8828	64.4844		56.2511	64.7978	63.0943	67.2116	62.1774	68.6201	57.229	64.7254	35.7789	35.8168	62.0708	59.597	60.9552	62.4939	66.8081
56.9167	56.0703	65	67.0625	68.4453	59.9844	69.9453	56.8672	66.0547	33.1953	36.2656	62.8203	58.1562	59.3281	64.8828	64.4844		56.2365	64.787	63.0857	67.2098	62.1738	68.6074	57.2169	64.709	35.6511	35.6838	62.0586	59.5893	60.9506	62.4681	66.8016
57	56.0703	65	67.0625	68.4453	59.9609	69.9219	56.8672	66.0547	33.0312	36.125	62.8203	58.1328	59.3047	64.8828	64.4844		56.222	64.7762	63.077	67.2081	62.1703	68.5948	57.2048	64.6926	35.5234	35.5508	62.0465	59.5816	60.946	62.4423	66.7951
57.0833	56.0469	65	67.0625	68.4219	59.9141	69.8984	56.8672	66.0547	32.8672	35.9844	62.8203	58.1094	59.2812	64.8594	64.4844		56.2075	64.7655	63.0683	67.2063	62.1667	68.5822	57.1927	64.6762	35.3957	35.4178	62.0343	59.5739	60.9414	62.4165	66.7885
57.1667	56.0469	64.9766	67.0391	68.4219	59.8906	69.875	56.8672	66.0547	32.7266	35.8438	62.7969	58.1094	59.2812	64.8125	64.4375		56.1929	64.7547	63.0596	67.2045	62.1631	68.5695	57.1805	64.6598	35.268	35.2848	62.0221	59.5662	60.9368	62.3907	66.782
57.25	56.0469	64.9531	67.0391	68.4219	59.8906	69.8516	56.8438	66.0547	32.5859	35.7266	62.7734	58.1094	59.2812	64.8125	64.3906		56.1784	64.7439	63.051	67.2027	62.1595	68.5569	57.1684	64.6434	35.1402	35.1518	62.01	59.5585	60.9322	62.3649	66.7755
57.3333	56.0234	64.9531	67.0391	68.4219	59.8906	69.8516	56.8203	66.0312	32.4219	35.5859	62.7734	58.0859	59.2812	64.8125	64.3672		56.1639	64.7331	63.0423	67.201	62.1559	68.5442	57.1563	64.627	35.0125	35.0188	61.9978	59.5508	60.9276	62.3391	66.769
57.4167	56	64.9531	67.0391	68.4219	59.8906	69.8281	56.8203	66.0312	32.2812	35.4219	62.7734	58.0859	59.2812	64.7891	64.3672		56.1493	64.7223	63.0336	67.1992	62.1523	68.5316	57.1442	64.6106	34.8848	34.8857	61.9857	59.5431	60.923	62.3134	66.7625
57.5	56	64.9531	67.0156	68.3984	59.8906	69.8047	56.7969	66.0078	32.1172	35.2812	62.7734	58.0859	59.2578	64.7891	64.3672		56.1348	64.7116	63.0249	67.1974	62.1488	68.519	57.132	64.5942	34.7571	34.7527	61.9735	59.5354	60.9184	62.2876	66.756
57.5833	56	64.9531	66.9922	68.375	59.8906	69.7812	56.7969	65.9844	31.9766	35.1406	62.7734	58.0859	59.2578	64.7891	64.3438		56.1203	64.7008	63.0162	67.1956	62.1452	68.5063	57.1199	64.5778	34.6293	34.6197	61.9613	59.5277	60.9138	62.2618	66.7495
57.6667	55.9766	64.9531	66.9922	68.3516	59.8672	69.7578	56.7969	65.9609	31.8125	35.0234	62.7266	58.0625	59.2578	64.7891	64.3438		56.1057	64.69	63.0076	67.1938	62.1416	68.4937	57.1078	64.5614	34.5016	34.4867	61.9492	59.52	60.9092	62.236	66.7429
57.75	55.9531	64.9531	66.9922	68.3516	59.8438	69.7344	56.7734	65.9609	31.6484	34.8828	62.7031	58.0391	59.2344	64.7656	64.3203		56.0912	64.6792	62.9989	67.1921	62.138	68.4811	57.0957	64.545	34.3739	34.3537	61.937	59.5123	60.9046	62.2102	66.7364
57.8333	55.9297	64.9531	66.9922	68.3516	59.8438	69.7109	56.75	65.9609	31.5078	34.7422	62.6797	58.0391	59.2344	64.7422	64.2969		56.0767	64.6684	62.9902	67.1903	62.1344	68.4684	57.0836	64.5287	34.2462	34.2206	61.9249	59.5046	60.9	62.1844	66.7299
57.9167	55.9297	64.9531	66.9922	68.3516	59.8438	69.7109	56.75	65.9609	31.3438	34.5781	62.6797	57.9922	59.2344	64.7188	64.25		56.0621	64.6577	62.9815	67.1885	62.1308	68.4558	57.0714	64.5123	34.1184	34.0876	61.9127	59.4969	60.8954	62.1586	66.7234
58	55.9297	64.9531	66.9922	68.3516	59.8438	69.7109	56.75	65.9609	31.1797	34.3906	62.6797	57.9688	59.2344	64.6719	64.2266		56.0476	64.6469	62.9728	67.1867	62.1273	68.4432	57.0593	64.4959	33.9907	33.9545	61.9005	59.4892	60.8908	62.1328	66.7169
58.0833	55.9062	64.9297	66.9688	68.3281	59.8438	69.6875	56.75	65.9375	31.0156	34.25	62.6562	57.9453	59.2344	64.6719	64.2266		56.0331	64.6361	62.9642	67.1849	62.1237	68.4305	57.0472	64.4795	33.863	33.8215	61.8884	59.4815	60.8862	62.107	66.7104
58.1667	55.9062	64.9062	66.9453	68.3047	59.8203	69.6641	56.75	65.9141	30.8516	34.1094	62.6328	57.9453	59.2109	64.6719	64.2266		56.0185	64.6253	62.9555	67.1832	62.1201	68.4179	57.0351	64.4631	33.7353	33.6885	61.8762	59.4738	60.8816	62.0812	66.7038
58.25	55.8594	64.8828	66.9453	68.3047	59.7734	69.6406	56.7266	65.9141	30.7109	33.9453	62.6094	57.9453	59.2109	64.6484	64.2266		56.004	64.6145	62.9468	67.1814	62.1165	68.4053	57.0229	64.4467	33.6075	33.5554	61.864	59.4661	60.877	62.0554	66.6973
58.3333	55.8359	64.8828	66.9453	68.3047	59.7734	69.6406	56.7031	65.9141	30.5469	33.8047	62.6094	57.9219	59.1875	64.625	64.2031		55.9895	64.6037	62.9381	67.1796	62.1129	68.3926	57.0108	64.4303	33.4798	33.4223	61.8519	59.4584	60.8724	62.0296	66.6908
58.4167	55.8359	64.8828	66.9453	68.3047	59.7734	69.6406	56.7031	65.8906	30.3828	33.6875	62.6094	57.9219	59.1406	64.625	64.1797		55.9749	64.5929	62.9294	67.1778	62.1093	68.38	56.9987	64.4139	33.3521	33.2893	61.8397	59.4507	60.8678	62.0038	66.6843
58.5	55.8125	64.8828	66.9219	68.3047	59.7734	69.6406	56.7031	65.8672	30.2422	33.5469	62.6094	57.9219	59.1172	64.6016	64.1562		55.9604	64.5822	62.9208	67.176	62.1058	68.3674	56.9866	64.3975	33.2243	33.1562	61.8276	59.443	60.8632	61.978	66.6778
58.5833	55.7891	64.8828	66.9219	68.3047	59.7734	69.6172	56.6797	65.8672	30.0781	33.3828	62.6094	57.9219	59.0938	64.6016	64.1562		55.9459	64.5714	62.9121	67.1743	62.1022	68.3547	56.9744	64.3811	33.0966	33.0232	61.8154	59.4353	60.8586	61.9522	66.6713
58.6667	55.7891	64.8594	66.9219	68.3047	59.75	69.5938	56.6562	65.8672	29.9375	33.2422	62.6094	57.8984	59.0938	64.6016	64.1328		55.9313	64.5606	62.9034	67.1725	62.0986	68.3421	56.9623	64.3647	32.9689	32.8901	61.8032	59.4276	60.854	61.9264	66.6648
58.75	55.7891	64.8594	66.9219	68.2812	59.7031	69.5938	56.6328	65.8438	29.7969	33.1016	62.5625	57.875	59.0938	64.5781	64.1328		55.9168	64.5498	62.8947	67.1707	62.095	68.3295	56.9502	64.3483	32.8412	32.757	61.7911	59.4199	60.8494	61.9006	66.6582
58.8333	55.7656	64.8359	66.9219	68.2812	59.7031	69.5703	56.6094	65.8203	29.6328	32.9609	62.5156	57.8516	59.0938	64.5547	64.1328		55.9023	64.539	62.886	67.1689	62.0914	68.3168	56.9381	64.3319	32.7134	32.624	61.7789	59.4122	60.8448	61.8748	66.6517
58.9167	55.7422	64.8359	66.9219	68.2812	59.6797	69.5234	56.6094	65.8203	29.4688	32.7969	62.4922	57.8516	59.0938	64.5312	64.1328		55.8878	64.5282	62.8774	67.1671	62.0878	68.3042	56.926	64.3155	32.5857	32.4909	61.7667	59.4045	60.8402	61.849	66.6452
59	55.7422	64.8359	66.9219	68.2812	59.6797	69.5	56.5859	65.8203	29.3047	32.6562	62.4922	57.8281	59.0703	64.5312	64.1328		55.8732	64.5174	62.8687	67.1654	62.0842	68.2916	56.9138	64.2991	32.458	32.3578	61.7546	59.3968	60.8356	61.8233	66.6387
59.0833	55.7188	64.8359	66.9219	68.2812	59.6797	69.5	56.5625	65.8203	29.1406	32.4922	62.4922	57.8281	59.0703	64.5312	64.1094		55.8587	64.5067	62.86	67.1636	62.0807	68.2789	56.9017	64.2827	32.3303	32.2247	61.7424	59.3891	60.831	61.7975	66.6322
59.1667	55.7188	64.8359	66.8984	68.2812	59.6797	69.5	56.5391	65.7969	29	32.3281	62.4688	57.8281	59.0703	64.5312	64.0625		55.8442	64.4959	62.8513	67.1618	62.0771	68.2663	56.8896	64.2663	32.2025	32.0916	61.7302	59.3814	60.8264	61.7717	66.6257
59.25	55.7188	64.8125	66.875	68.2812	59.6562	69.4766	56.5391	65.7969	28.8594	32.1875	62.4219	57.8047	59.0703	64.5312	64.0391		55.8296	64.4851	62.8426	67.16	62.0735	68.2537	56.8775	64.2499	32.0748	31.9586	61.7181	59.3737	60.8218	61.7459	66.6191
59.3333	55.6953	64.8125	66.875	68.2578	59.6328	69.4531	56.5391	65.7969	28.6953	32.0469	62.3984	57.7812	59.0703	64.5312	64.0391		55.8151	64.4743	62.834	67.1582	62.0699	68.241	56.8653	64.2335	31.9471	31.8255	61.7059	59.366	60.8172	61.7201	66.6126
59.4167	55.6484	64.7891	66.875	68.2344	59.6094	69.4297	56.5391	65.7734	28.5312	31.9062	62.3984	57.7812	59.0469	64.5312	64.0156		55.8006	64.4635	62.8253	67.1565	62.0663	68.2284	56.8532	64.2171	31.8193	31.6924	61.6937	59.3583	60.8126	61.6943	66.6061
59.5	55.6484	64.7891	66.875	68.2344	59.5859	69.4297	56.5391	65.75	28.3672	31.7422	62.3984	57.7812	59.0234	64.5078	63.9688		55.786	64.4527	62.8166	67.1547	62.0627	68.2158	56.8411	64.2007	31.6916	31.5593	61.6816	59.3506	60.808	61.6685	66.5996
59.5833	55.625	64.7891	66.8516	68.2109	59.5859	69.4062	56.5156	65.75	28.2266	31.6016	62.3984	57.7812	59.0234	64.4609	63.9688		55.7715	64.4419	62.8079	67.1529	62.0591	68.2031	56.829	64.1843	31.5639	31.4262	61.6694	59.343	60.8034	61.6427	66.5931
59.6667	55.6016	64.7891	66.8281	68.2109	59.5859	69.3828	56.5156	65.7266	28.1094	31.4375	62.3984	57.7578	59.0234	64.4375	63.9688		55.757	64.4311	62.7992	67.1511	62.0556	68.1905	56.8168	64.1679	31.4362	31.2931	61.6572	59.3353	60.7988	61.6169	66.5865
59.75	55.6016	64.7656	66.8281	68.2109	59.5859	69.3594	56.5156	65.7266	27.9453	31.2734	62.3984	57.7109	59.0234	64.4375	63.9688		55.7424	64.4203	62.7905	67.1493	62.052	68.1779	56.8047	64.1515	31.3084	31.16	61.6451	59.3276	60.7942	61.5911	66.58
59.8333	55.5781	64.7656	66.8281	68.2109	59.5859	69.3359	56.5156	65.7266	27.7812	31.1094	62.3984	57.6641	58.9766	64.4141	63.9453		55.7279	64.4096	62.7819	67.1475	62.0484	68.1652	56.7926	64.1351	31.1807	31.0269	61.6329	59.3199	60.7896	61.5653	66.5735
59.9167	55.5547	64.7656	66.8281	68.1875	59.5625	69.3125	56.4922	65.6797	27.6172	30.9453	62.3984	57.6406	58.9531	64.3906	63.9219		55.7134	64.3988	62.7732	67.1458	62.0448	68.1526	56.7805	64.1187	31.053	30.8938	61.6207	59.3122	60.785	61.5395	66.567
60	55.5547	64.7656	66.8281	68.1641	59.5391	69.3125	56.4688	65.6562	27.4531	30.8281	62.375	57.6406	58.9531	64.3906	63.9219		55.6988	64.388	62.7645	67.144	62.0412	68.14	56.7683	64.1023	30.9253	30.7606	61.6086	59.3045	60.7804	61.5137	66.5605
60.0833	55.5312	64.7656	66.8281	68.1641	59.5391	69.3125	56.4688	65.6562	27.3125	30.6875	62.375	57.6406	58.9531	64.3672	63.9219		55.6843	64.3772	62.7558	67.1422	62.0376	68.1273	56.7562	64.0859	30.7975	30.6275	61.5964	59.2968	60.7758	61.4879	66.554
60.1667	55.5312	64.7422	66.8047	68.1641	59.5156	69.2891	56.4453	65.6562	27.1719	30.5234	62.375	57.6406	58.9531	64.3672	63.8984		55.6697	64.3664	62.7471	67.1404	62.034	68.1147	56.7441	64.0695	30.6698	30.4944	61.5842	59.2891	60.7712	61.4621	66.5474
60.25	55.5312	64.7188	66.7812	68.1641	59.5156	69.2891	56.4453	65.6562	27.0312	30.3594	62.3516	57.6406	58.9531	64.3438	63.875		55.6552	64.3556	62.7385	67.1386	62.0304	68.1021	56.732	64.0531	30.5421	30.3613	61.5721	59.2814	60.7666	61.4363	66.5409
60.3333	55.5078	64.7188	66.7812	68.1641	59.5156	69.2656	56.4453	65.6562	26.8672	30.1953	62.3281	57.6406	58.9531	64.3203	63.875		55.6407	64.3448	62.7298	67.1368	62.0269	68.0894	56.7199	64.0367	30.4143	30.2282	61.5599	59.2737	60.762	61.4105	66.5344
60.4167	55.4844	64.7188	66.7812	68.1641	59.4922	69.2422	56.4453	65.6562	26.7031	30.0547	62.3281	57.6406	58.9531	64.3203	63.8516		55.6261	64.334	62.7211	67.1351	62.0233	68.0768	56.7077	64.0203	30.2866	30.095	61.5477	59.266	60.7574	61.3847	66.5279
60.5	55.4609	64.7188	66.7812	68.1641	59.4453	69.2422	56.4219	65.6562	26.5391	29.8906	62.3281	57.6172	58.9531	64.3203	63.8047		55.6116	64.3232	62.7124	67.1333	62.0197	68.0642	56.6956	64.0039	30.1589	29.9619	61.5356	59.2583	60.7528	61.3589	66.5214
60.5833	55.4375	64.7188	66.7812	68.1406	59.4219	69.2188	56.4219	65.6562	26.375	29.75	62.3047	57.5938	58.9062	64.2969	63.7578		55.5971	64.3124	62.7037	67.1315	62.0161	68.0515	56.6835	63.9875	30.0312	29.8288	61.5234	59.2506	60.7482	61.3331	66.5149
60.6667	55.4375	64.7188	66.7578	68.1172	59.4219	69.1953	56.3984	65.6562	26.2344	29.6094	62.2812	57.5703	58.8594	64.2734	63.7578		55.5825	64.3016	62.695	67.1297	62.0125	68.0389	56.6714	63.9711	29.9034	29.6957	61.5112	59.2429	60.7436	61.3073	66.5083
60.75	55.4375	64.6953	66.7344	68.1172	59.4219	69.1953	56.3984	65.6328	26.1172	29.4453	62.2344	57.5703	58.8594	64.2734	63.7578		55.568	64.2908	62.6864	67.1279	62.0089	68.0263	56.6592	63.9546	29.7757	29.5625	61.4991	59.2352	60.739	61.2815	66.5018
60.8333	55.4141	64.6953	66.7344	68.1172	59.3984	69.1719	56.3984	65.6094	25.9766	29.2812	62.2109	57.5703	58.8594	64.2734	63.7109		55.5535	64.28	62.6777	67.1261	62.0053	68.0136	56.6471	63.9382	29.648	29.4294	61.4869	59.2275	60.7344	61.2558	66.4953
60.9167	55.3906	64.6953	66.7344	68.1172	59.375	69.1484	56.375	65.5625	25.8125	29.1406	62.2109	57.5469	58.8594	64.2266	63.6875		55.5389	64.2693	62.669	67.1244	62.0017	68.001	56.635	63.9218	29.5202	29.2962	61.4747	59.2198	60.7298	61.23	66.4888
61	55.3906	64.6953	66.7344	68.1172	59.375	69.1484	56.3047	65.5625	25.6484	29	62.2109	57.5469	58.8594	64.2031	63.6875		55.5244	64.2585	62.6603	67.1226	61.9981	67.9884	56.6229	63.9054	29.3925	29.1631	61.4625	59.2121	60.7252	61.2042	66.4823
61.0833	55.3906	64.6953	66.7109	68.1172	59.375	69.125	56.2812	65.5625	25.4844	28.8125	62.2109	57.5469	58.8594	64.1797	63.6875		55.5099	64.2477	62.6516	67.1208	61.9946	67.9757	56.6107	63.889	29.2648	29.03	61.4504	59.2044	60.7206	61.1784	66.4757
61.1667	55.3672	64.6719	66.6875	68.1172	59.3516	69.1016	56.2812	65.5625	25.3438	28.6484	62.1875	57.5234	58.8594	64.1797	63.6875		55.4953	64.2369	62.643	67.119	61.991	67.9631	56.5986	63.8726	29.137	28.8968	61.4382	59.1967	60.716	61.1526	66.4692
61.25	55.3672	64.6484	66.6875	68.0938	59.3516	69.1016	56.2812	65.5625	25.2031	28.4844	62.1641	57.5	58.8594	64.1797	63.6875		55.4808	64.2261	62.6343	67.1172	61.9874	67.9504	56.5865	63.8562	29.0093	28.7637	61.426	59.189	60.7114	61.1268	66.4627
61.3333	55.3672	64.6484	66.6875	68.0938	59.3281	69.0781	56.2812	65.5625	25.0625	28.3203	62.1641	57.4766	58.8359	64.1562	63.6875		55.4663	64.2153	62.6256	67.1154	61.9838	67.9378	56.5744	63.8398	28.8816	28.6305	61.4139	59.1813	60.7068	61.101	66.4562
61.4167	55.3438	64.6484	66.6875	68.0938	59.3047	69.0547	56.2812	65.5625	24.8984	28.1797	62.1641	57.4766	58.8359	64.1562	63.6641		55.4517	64.2045	62.6169	67.1137	61.9802	67.9252	56.5622	63.8234	28.7539	28.4974	61.4017	59.1736	60.7022	61.0752	66.4497
61.5	55.3438	64.6484	66.6875	68.0938	59.2812	69.0547	56.2812	65.5625	24.7578	28.0391	62.1641	57.4766	58.8359	64.1562	63.6641		55.4372	64.1937	62.6082	67.1119	61.9766	67.9125	56.5501	63.807	28.6261	28.3642	61.3895	59.1659	60.6976	61.0494	66.4431
61.5833	55.3203	64.625	66.6875	68.0938	59.2812	69.0312	56.2812	65.5625	24.5938	27.8516	62.1641	57.4766	58.8359	64.1328	63.6641		55.4227	64.1829	62.5995	67.1101	61.973	67.8999	56.538	63.7906	28.4984	28.2311	61.3774	59.1582	60.693	61.0236	66.4366
61.6667	55.2969	64.625	66.6641	68.0938	59.2812	69.0078	56.2812	65.5625	24.4531	27.6875	62.1641	57.4531	58.7891	64.1328	63.6172		55.4081	64.1721	62.5909	67.1083	61.9694	67.8873	56.5259	63.7742	28.3707	28.0979	61.3652	59.1505	60.6884	60.9978	66.4301
61.75	55.2969	64.625	66.6406	68.0703	59.2812	68.9844	56.2812	65.5391	24.3125	27.5469	62.1406	57.4297	58.7188	64.1094	63.5938		55.3936	64.1613	62.5822	67.1065	61.9658	67.8746	56.5138	63.7578	28.2429	27.9647	61.353	59.1428	60.6838	60.972	66.4236
61.8333	55.2969	64.625	66.6406	68.0469	59.2578	68.9609	56.2812	65.5156	24.1484	27.3828	62.1172	57.4062	58.6953	64.0859	63.5703		55.3791	64.1505	62.5735	67.1047	61.9623	67.862	56.5016	63.7414	28.1152	27.8316	61.3408	59.1351	60.6792	60.9462	66.4171
61.9167	55.2734	64.625	66.6406	68.0469	59.2578	68.9609	56.2578	65.5156	24.0078	27.1953	62.0703	57.3828	58.6953	64.0625	63.5703		55.3645	64.1397	62.5648	67.1029	61.9587	67.8494	56.4895	63.725	27.9875	27.6984	61.3287	59.1274	60.6746	60.9204	66.4106
62	55.25	64.625	66.6406	68.0469	59.2344	68.9609	56.2344	65.5156	23.8672	27.0547	62.0469	57.3828	58.6953	64.0625	63.5469		55.35	64.1289	62.5561	67.1012	61.9551	67.8367	56.4774	63.7086	27.8598	27.5653	61.3165	59.1197	60.67	60.8946	66.404
62.0833	55.25	64.6016	66.6406	68.0469	59.2109	68.9609	56.2109	65.5156	23.7266	26.8906	62.0469	57.3594	58.6953	64.0391	63.5		55.3355	64.1181	62.5474	67.0994	61.9515	67.8241	56.4653	63.6922	27.732	27.4321	61.3043	59.112	60.6654	60.8688	66.3975
62.1667	55.25	64.5781	66.6172	68.0469	59.2109	68.9375	56.2109	65.4922	23.5859	26.75	62.0469	57.3594	58.6953	64.0391	63.4531		55.3209	64.1073	62.5388	67.0976	61.9479	67.8115	56.4531	63.6758	27.6043	27.2989	61.2922	59.1043	60.6608	60.843	66.391
62.25	55.2266	64.5781	66.5938	68.0469	59.2109	68.9375	56.2109	65.4688	23.4453	26.6094	62.0469	57.3359	58.6719	64.0391	63.4297		55.3064	64.0965	62.5301	67.0958	61.9443	67.7988	56.441	63.6594	27.4766	27.1657	61.28	59.0966	60.6562	60.8172	66.3845
62.3333	55.2031	64.5781	66.5938	68.0469	59.1875	68.9141	56.2109	65.4453	23.2812	26.4453	62.0234	57.3125	58.6719	64.0156	63.4297		55.2919	64.0857	62.5214	67.094	61.9407	67.7862	56.4289	63.643	27.3488	27.0326	61.2678	59.0889	60.6516	60.7914	66.378
62.4167	55.1562	64.5781	66.5703	68.0469	59.1641	68.8906	56.1875	65.4453	23.1406	26.2578	62.0234	57.3125	58.6719	63.9922	63.4297		55.2773	64.0749	62.5127	67.0922	61.9371	67.7736	56.4168	63.6266	27.2211	26.8994	61.2556	59.0812	60.647	60.7656	66.3714
62.5	55.1562	64.5781	66.5703	68.0234	59.1641	68.8906	56.1641	65.4453	22.9766	26.0938	62.0234	57.3125	58.6719	63.9219	63.4297		55.2628	64.0641	62.504	67.0905	61.9335	67.7609	56.4046	63.6101	27.0934	26.7662	61.2435	59.0735	60.6424	60.7398	66.3649
62.5833	55.1562	64.5547	66.5703	68	59.1641	68.8672	56.1641	65.4453	22.8125	25.9531	62.0234	57.2891	58.625	63.8984	63.4297		55.2483	64.0533	62.4953	67.0887	61.9299	67.7483	56.3925	63.5937	26.9656	26.633	61.2313	59.0658	60.6378	60.714	66.3584
62.6667	55.1328	64.5312	66.5703	67.9766	59.1641	68.8438	56.1406	65.4219	22.6719	25.8125	62	57.2891	58.6016	63.8984	63.4062		55.2337	64.0425	62.4867	67.0869	61.9264	67.7357	56.3804	63.5773	26.8379	26.4999	61.2191	59.0581	60.6332	60.6882	66.3519
62.75	55.1328	64.5312	66.5469	67.9766	59.1641	68.8203	56.1406	65.4219	22.5547	25.6484	61.9766	57.2422	58.6016	63.8984	63.3594		55.2192	64.0317	62.478	67.0851	61.9228	67.723	56.3683	63.5609	26.7102	26.3667	61.207	59.0504	60.6286	60.6624	66.3454
62.8333	55.1094	64.5312	66.5469	67.9766	59.1406	68.8203	56.1406	65.4219	22.4141	25.5078	61.9766	57.2188	58.6016	63.8984	63.3359		55.2047	64.0209	62.4693	67.0833	61.9192	67.7104	56.3561	63.5445	26.5825	26.2335	61.1948	59.0427	60.624	60.6367	66.3388
62.9167	55.1094	64.5312	66.5469	67.9766	59.1172	68.7734	56.1172	65.4219	22.2734	25.3672	61.9766	57.1953	58.5781	63.8984	63.3359		55.1901	64.0101	62.4606	67.0815	61.9156	67.6978	56.344	63.5281	26.4547	26.1003	61.1826	59.035	60.6194	60.6109	66.3323
63	55.1094	64.5078	66.5469	67.9766	59.0938	68.75	56.0938	65.3984	22.1328	25.1797	61.9766	57.1953	58.5547	63.8984	63.3359		55.1756	63.9993	62.4519	67.0797	61.912	67.6851	56.3319	63.5117	26.327	25.9671	61.1704	59.0273	60.6148	60.5851	66.3258
63.0833	55.0859	64.4844	66.5234	67.9531	59.0938	68.75	56.0938	65.375	21.9688	25.0156	61.9766	57.1953	58.5547	63.8984	63.3125		55.1611	63.9885	62.4432	67.078	61.9084	67.6725	56.3198	63.4953	26.1993	25.8339	61.1583	59.0197	60.6102	60.5593	66.3193
63.1667	55.0625	64.4844	66.5	67.9297	59.0938	68.75	56.0938	65.375	21.8047	24.875	61.9531	57.1719	58.5547	63.8984	63.3125		55.1465	63.9777	62.4346	67.0762	61.9048	67.6599	56.3077	63.4789	26.0715	25.7007	61.1461	59.012	60.6056	60.5335	66.3128
63.25	55.0391	64.4844	66.5	67.9297	59.0703	68.75	56.0938	65.375	21.6641	24.7109	61.9297	57.1484	58.5547	63.875	63.3125		55.132	63.9669	62.4259	67.0744	61.9012	67.6472	56.2955	63.4625	25.9438	25.5675	61.1339	59.0043	60.601	60.5077	66.3062
63.3333	55.0391	64.4844	66.5	67.9297	59.0469	68.7266	56.0938	65.375	21.5234	24.5703	61.9297	57.1016	58.5547	63.875	63.3125		55.1175	63.9561	62.4172	67.0726	61.8976	67.6346	56.2834	63.4461	25.8161	25.4343	61.1218	58.9966	60.5964	60.4819	66.2997
63.4167	55.0391	64.4844	66.5	67.9297	59.0234	68.7031	56.0938	65.375	21.3828	24.4062	61.9297	57.1016	58.5547	63.8516	63.2891		55.1029	63.9453	62.4085	67.0708	61.894	67.622	56.2713	63.4297	25.6883	25.3011	61.1096	58.9889	60.5918	60.4561	66.2932
63.5	55.0156	64.4844	66.5	67.9297	59.0234	68.7031	56.0938	65.3516	21.2656	24.2422	61.9297	57.1016	58.5547	63.8047	63.2656		55.0884	63.9345	62.3998	67.069	61.8904	67.6093	56.2592	63.4133	25.5606	25.168	61.0974	58.9812	60.5872	60.4303	66.2867
63.5833	54.9922	64.4609	66.5	67.9297	59.0234	68.6797	56.0938	65.3047	21.125	24.0781	61.9062	57.1016	58.5547	63.8047	63.2422		55.0739	63.9237	62.3911	67.0672	61.8869	67.5967	56.247	63.3969	25.4329	25.0348	61.0852	58.9735	60.5826	60.4045	66.2802
63.6667	54.9688	64.4609	66.4766	67.9297	59.0234	68.6562	56.0938	65.3047	20.9375	23.9141	61.8828	57.1016	58.5312	63.8047	63.2422		55.0593	63.9129	62.3825	67.0654	61.8833	67.5841	56.2349	63.3805	25.3051	24.9015	61.0731	58.9658	60.578	60.3787	66.2736
63.75	54.9688	64.4609	66.4531	67.9062	59.0234	68.6562	56.0703	65.3047	20.7969	23.7734	61.8594	57.0781	58.5078	63.8047	63.2422		55.0448	63.9021	62.3738	67.0637	61.8797	67.5714	56.2228	63.364	25.1774	24.7683	61.0609	58.9581	60.5734	60.3529	66.2671
63.8333	54.9453	64.4609	66.4531	67.9062	58.9766	68.6328	56.0469	65.3047	20.6562	23.6328	61.8594	57.0547	58.5078	63.7812	63.2188		55.0302	63.8913	62.3651	67.0619	61.8761	67.5588	56.2107	63.3476	25.0497	24.6351	61.0487	58.9504	60.5688	60.3271	66.2606
63.9167	54.9219	64.4609	66.4531	67.9062	58.9531	68.6094	56.0234	65.3047	20.5391	23.4922	61.8594	57.0312	58.5078	63.7578	63.1719		55.0157	63.8805	62.3564	67.0601	61.8725	67.5462	56.1985	63.3312	24.922	24.5019	61.0365	58.9427	60.5642	60.3013	66.2541
64	54.9219	64.4375	66.4297	67.9062	58.9531	68.5625	56	65.2812	20.3984	23.3516	61.8359	57.0312	58.4844	63.7578	63.1484		55.0012	63.8697	62.3477	67.0583	61.8689	67.5335	56.1864	63.3148	24.7942	24.3687	61.0244	58.935	60.5596	60.2755	66.2476
64.0833	54.8984	64.4375	66.4297	67.8828	58.9531	68.5625	56	65.2578	20.2578	23.1641	61.8125	57.0312	58.4375	63.7344	63.1484		54.9866	63.8589	62.339	67.0565	61.8653	67.5209	56.1743	63.2984	24.6665	24.2355	61.0122	58.9273	60.555	60.2497	66.241
64.1667	54.8984	64.4375	66.4297	67.8828	58.9531	68.5625	55.9766	65.2578	20.1172	22.9766	61.7891	57.0078	58.4375	63.7344	63.1484		54.9721	63.8481	62.3304	67.0547	61.8617	67.5083	56.1622	63.282	24.5388	24.1023	61	58.9196	60.5504	60.2239	66.2345
64.25	54.8984	64.4375	66.4297	67.8828	58.9062	68.5625	55.9531	65.2578	19.9766	22.8125	61.7891	56.9844	58.4375	63.7344	63.1484		54.9576	63.8373	62.3217	67.0529	61.8581	67.4956	56.15	63.2656	24.411	23.9691	60.9879	58.9119	60.5458	60.1981	66.228
64.3333	54.875	64.4375	66.4297	67.8828	58.8594	68.5391	55.9531	65.2344	19.8594	22.6953	61.7891	56.9844	58.4375	63.6875	63.125		54.943	63.8265	62.313	67.0512	61.8545	67.483	56.1379	63.2492	24.2833	23.8359	60.9757	58.9042	60.5412	60.1723	66.2215
64.4167	54.8516	64.4141	66.4297	67.8828	58.8359	68.5156	55.9531	65.2109	19.7188	22.5547	61.7656	56.9844	58.4375	63.6641	63.125		54.9285	63.8157	62.3043	67.0494	61.8509	67.4703	56.1258	63.2328	24.1556	23.7027	60.9635	58.8965	60.5366	60.1465	66.215
64.5	54.8516	64.3906	66.4297	67.8594	58.8359	68.4922	55.9531	65.2109	19.5547	22.3906	61.7422	56.9609	58.4375	63.6406	63.1016		54.914	63.8049	62.2956	67.0476	61.8474	67.4577	56.1137	63.2164	24.0278	23.5695	60.9513	58.8888	60.532	60.1207	66.2084
64.5833	54.8281	64.3906	66.4062	67.8359	58.8359	68.4922	55.9297	65.2109	19.4141	22.25	61.7422	56.9609	58.4141	63.6406	63.1016		54.8994	63.7941	62.2869	67.0458	61.8438	67.4451	56.1016	63.2	23.9001	23.4362	60.9392	58.8811	60.5274	60.0949	66.2019
64.6667	54.8047	64.3906	66.3828	67.8359	58.8359	68.4922	55.9062	65.2109	19.2734	22.0859	61.7422	56.9375	58.3906	63.6406	63.1016		54.8849	63.7833	62.2783	67.044	61.8402	67.4324	56.0894	63.1836	23.7724	23.303	60.927	58.8734	60.5228	60.0691	66.1954
64.75	54.8047	64.3906	66.3594	67.8359	58.8359	68.4922	55.8828	65.2109	19.1328	21.9219	61.7422	56.9375	58.3906	63.6406	63.0781		54.8704	63.7725	62.2696	67.0422	61.8366	67.4198	56.0773	63.1672	23.6446	23.1698	60.9148	58.8657	60.5182	60.0433	66.1889
64.8333	54.8047	64.3906	66.3359	67.8359	58.8125	68.4922	55.8828	65.2109	18.9922	21.7812	61.7422	56.9375	58.3906	63.6406	63.0781		54.8558	63.7617	62.2609	67.0404	61.833	67.4072	56.0652	63.1507	23.5169	23.0366	60.9026	58.858	60.5136	60.0175	66.1824
64.9167	54.7812	64.3672	66.3359	67.8359	58.7891	68.4453	55.8828	65.1875	18.8516	21.6172	61.7188	56.9141	58.3906	63.6406	63.0547		54.8413	63.7509	62.2522	67.0387	61.8294	67.3945	56.0531	63.1343	23.3892	22.9034	60.8905	58.8503	60.509	59.9918	66.1758
65	54.7812	64.3672	66.3359	67.8125	58.7891	68.4219	55.8594	65.1875	18.7109	21.4766	61.6953	56.8672	58.3906	63.6172	63.0078		54.8268	63.7401	62.2435	67.0369	61.8258	67.3819	56.0409	63.1179	23.2615	22.7701	60.8783	58.8426	60.5044	59.966	66.1693
65.0833	54.7578	64.3672	66.3359	67.8125	58.7891	68.4219	55.8359	65.1875	18.5938	21.3125	61.6953	56.8672	58.3906	63.5938	62.9844		54.8122	63.7293	62.2348	67.0351	61.8222	67.3693	56.0288	63.1015	23.1337	22.6369	60.8661	58.8349	60.4998	59.9402	66.1628
65.1667	54.7578	64.3672	66.3359	67.8125	58.7656	68.3984	55.8359	65.1875	18.4297	21.1719	61.6953	56.8672	58.3906	63.5938	62.9844		54.7977	63.7185	62.2262	67.0333	61.8186	67.3566	56.0167	63.0851	23.006	22.5037	60.8539	58.8272	60.4952	59.9144	66.1563
65.25	54.7344	64.3672	66.3125	67.7891	58.7656	68.375	55.8125	65.1641	18.2891	21.0078	61.6953	56.8438	58.3906	63.5938	62.9844		54.7832	63.7077	62.2175	67.0315	61.815	67.344	56.0046	63.0687	22.8783	22.3705	60.8418	58.8195	60.4906	59.8886	66.1498
65.3333	54.7344	64.3438	66.3125	67.7891	58.7422	68.3516	55.7891	65.1406	18.1953	20.8438	61.6719	56.8203	58.3672	63.5703	62.9844		54.7686	63.6969	62.2088	67.0297	61.8114	67.3314	55.9924	63.0523	22.7505	22.2372	60.8296	58.8118	60.486	59.8628	66.1432
65.4167	54.7344	64.3203	66.3125	67.7891	58.7188	68.3516	55.7891	65.1406	18.0312	20.7031	61.6719	56.7969	58.3438	63.5234	62.9609		54.7541	63.6861	62.2001	67.0279	61.8078	67.3187	55.9803	63.0359	22.6228	22.104	60.8174	58.8041	60.4814	59.837	66.1367
65.5	54.7344	64.3203	66.3125	67.7891	58.7188	68.3516	55.7891	65.1406	17.8906	20.5625	61.6484	56.7969	58.3438	63.5234	62.9375		54.7396	63.6753	62.1914	67.0261	61.8042	67.3061	55.9682	63.0195	22.4951	21.9708	60.8052	58.7964	60.4768	59.8112	66.1302
65.5833	54.7109	64.3203	66.2891	67.7891	58.7188	68.3516	55.7891	65.1406	17.75	20.4219	61.6484	56.7969	58.3203	63.5234	62.9141		54.725	63.6645	62.1827	67.0244	61.8007	67.2935	55.9561	63.0031	22.3673	21.8375	60.7931	58.7887	60.4722	59.7854	66.1237
65.6667	54.6875	64.3203	66.2891	67.7656	58.6953	68.3281	55.7891	65.1406	17.6328	20.2812	61.6484	56.7734	58.3203	63.5234	62.8906		54.7105	63.6537	62.1741	67.0226	61.7971	67.2808	55.9439	62.9867	22.2396	21.7043	60.7809	58.781	60.4676	59.7596	66.1172
65.75	54.6641	64.3203	66.2656	67.7422	58.6953	68.3047	55.7656	65.1406	17.4922	20.1406	61.625	56.75	58.3203	63.5	62.8672		54.696	63.6429	62.1654	67.0208	61.7935	67.2682	55.9318	62.9703	22.1119	21.5711	60.7687	58.7733	60.463	59.7338	66.1106
65.8333	54.6641	64.2969	66.2422	67.7422	58.6953	68.3047	55.7656	65.1172	17.3516	19.9766	61.625	56.75	58.3203	63.5	62.8438		54.6814	63.6321	62.1567	67.019	61.7899	67.2556	55.9197	62.9538	21.9841	21.4378	60.7566	58.7656	60.4584	59.708	66.1041
65.9167	54.6641	64.2734	66.2422	67.7422	58.6953	68.3047	55.7656	65.1172	17.2344	19.8125	61.6016	56.75	58.3203	63.5	62.8203		54.6669	63.6213	62.148	67.0172	61.7863	67.2429	55.9076	62.9374	21.8564	21.3046	60.7444	58.7579	60.4538	59.6822	66.0976
66	54.6406	64.2734	66.2422	67.7422	58.6719	68.2812	55.7422	65.1172	17.0938	19.6719	61.5781	56.75	58.3203	63.4766	62.8203		54.6523	63.6105	62.1393	67.0154	61.7827	67.2303	55.8955	62.921	21.7287	21.1713	60.7322	58.7502	60.4492	59.6564	66.0911
66.0833	54.6406	64.2734	66.2422	67.7422	58.6484	68.2578	55.6953	65.1172	16.9531	19.5312	61.5781	56.75	58.3203	63.4297	62.8203		54.6378	63.5997	62.1306	67.0136	61.7791	67.2177	55.8833	62.9046	21.6009	21.0381	60.72	58.7425	60.4446	59.6306	66.0846
66.1667	54.6406	64.2734	66.2422	67.7188	58.625	68.2344	55.6719	65.1172	16.8125	19.3906	61.5781	56.7266	58.2969	63.4062	62.7969		54.6233	63.5889	62.1219	67.0118	61.7755	67.205	55.8712	62.8882	21.4732	20.9049	60.7079	58.7348	60.44	59.6048	66.078
66.25	54.6172	64.2734	66.2188	67.6953	58.625	68.2109	55.6719	65.0938	16.6953	19.2734	61.5781	56.7031	58.25	63.4062	62.75		54.6087	63.5781	62.1133	67.0101	61.7719	67.1924	55.8591	62.8718	21.3455	20.7716	60.6957	58.7271	60.4354	59.579	66.0715
66.3333	54.5938	64.25	66.1953	67.6484	58.625	68.1875	55.6719	65.0938	16.5781	19.1328	61.5781	56.6797	58.25	63.4062	62.75		54.5942	63.5673	62.1046	67.0083	61.7683	67.1798	55.847	62.8554	21.2178	20.6384	60.6835	58.7194	60.4308	59.5532	66.065
66.4167	54.5703	64.2266	66.1953	67.625	58.625	68.1875	55.6719	65.0703	16.4375	18.9922	61.5781	56.6562	58.25	63.4062	62.75		54.5797	63.5565	62.0959	67.0065	61.7647	67.1671	55.8348	62.839	21.09	20.5051	60.6713	58.7117	60.4262	59.5274	66.0585
66.5	54.5703	64.2266	66.1953	67.625	58.6016	68.1875	55.6719	65.0703	16.2969	18.8516	61.5547	56.6562	58.25	63.4062	62.75		54.5651	63.5457	62.0872	67.0047	61.7611	67.1545	55.8227	62.8226	20.9623	20.3719	60.6592	58.704	60.4216	59.5016	66.052
66.5833	54.5703	64.2266	66.1719	67.625	58.6016	68.1641	55.6484	65.0703	16.1797	18.6641	61.5547	56.6562	58.25	63.4062	62.75		54.5506	63.5349	62.0785	67.0029	61.7576	67.1419	55.8106	62.8062	20.8346	20.2386	60.647	58.6964	60.417	59.4758	66.0454
66.6667	54.5469	64.2266	66.1719	67.625	58.5781	68.1406	55.6484	65.0469	16.0625	18.5234	61.5312	56.6562	58.25	63.4062	62.7266		54.5361	63.5241	62.0698	67.0011	61.754	67.1292	55.7985	62.7898	20.7068	20.1054	60.6348	58.6887	60.4124	59.45	66.0389
66.75	54.5234	64.2266	66.1719	67.625	58.5781	68.1406	55.625	65.0234	15.9219	18.4062	61.4844	56.6562	58.2031	63.3828	62.7031		54.5215	63.5133	62.0612	66.9993	61.7504	67.1166	55.7863	62.7733	20.5791	19.9722	60.6226	58.681	60.4078	59.4242	66.0324
66.8333	54.5	64.2266	66.1484	67.625	58.5547	68.1406	55.6016	65.0234	15.7812	18.2656	61.4844	56.6328	58.1797	63.3828	62.7031		54.507	63.5025	62.0525	66.9975	61.7468	67.104	55.7742	62.7569	20.4514	19.8389	60.6105	58.6733	60.4032	59.3984	66.0259
66.9167	54.5	64.2266	66.1484	67.625	58.5312	68.1406	55.6016	65.0234	15.6641	18.125	61.4609	56.6094	58.1797	63.3828	62.6797		54.4925	63.4917	62.0438	66.9958	61.7432	67.0913	55.7621	62.7405	20.3236	19.7057	60.5983	58.6656	60.3986	59.3726	66.0194
67	54.4766	64.2266	66.1484	67.6016	58.5078	68.1406	55.6016	65	15.5469	17.9844	61.4375	56.6094	58.1797	63.3594	62.6562		54.4779	63.4809	62.0351	66.994	61.7396	67.0787	55.75	62.7241	20.1959	19.5724	60.5861	58.6579	60.394	59.3468	66.0128
67.0833	54.4766	64.2266	66.1484	67.5781	58.4844	68.1172	55.5781	65	15.4062	17.8438	61.4141	56.6094	58.1797	63.3359	62.6562		54.4634	63.4701	62.0264	66.9922	61.736	67.0661	55.7378	62.7077	20.0682	19.4392	60.5739	58.6502	60.3894	59.3211	66.0063
67.1667	54.4531	64.2266	66.1484	67.5781	58.4609	68.0938	55.5547	65	15.2891	17.7031	61.3906	56.6094	58.1797	63.3359	62.6562		54.4489	63.4593	62.0177	66.9904	61.7324	67.0534	55.7257	62.6913	19.9404	19.3059	60.5618	58.6425	60.3848	59.2953	65.9998
67.25	54.4297	64.2266	66.1484	67.5781	58.4609	68.0938	55.5547	64.9766	15.1719	17.5625	61.3906	56.5625	58.1562	63.3359	62.6328		54.4343	63.4485	62.0091	66.9886	61.7288	67.0408	55.7136	62.6749	19.8127	19.1726	60.5496	58.6348	60.3802	59.2695	65.9933
67.3333	54.4297	64.2031	66.125	67.5781	58.4609	68.0938	55.5547	64.9766	15.0312	17.4219	61.3906	56.5391	58.1328	63.3359	62.6094		54.4198	63.4376	62.0004	66.9868	61.7252	67.0281	55.7015	62.6585	19.685	19.0394	60.5374	58.6271	60.3756	59.2437	65.9868
67.4167	54.4297	64.1797	66.125	67.5781	58.4375	68.0703	55.5547	64.9766	14.8906	17.3047	61.3672	56.5391	58.1328	63.3125	62.5859		54.4053	63.4268	61.9917	66.985	61.7216	67.0155	55.6894	62.6421	19.5572	18.9061	60.5252	58.6194	60.371	59.2179	65.9802
67.5	54.4062	64.1562	66.1016	67.5781	58.4375	68.0469	55.5547	64.9766	14.7734	17.1406	61.3672	56.5391	58.1328	63.3125	62.5859		54.3907	63.416	61.983	66.9832	61.718	67.0029	55.6772	62.6257	19.4295	18.7729	60.5131	58.6117	60.3664	59.1921	65.9737
67.5833	54.3828	64.1562	66.1016	67.5547	58.4141	68.0469	55.5547	64.9531	14.6562	17	61.3438	56.5156	58.1328	63.2891	62.5859		54.3762	63.4052	61.9743	66.9815	61.7144	66.9902	55.6651	62.6093	19.3018	18.6396	60.5009	58.604	60.3618	59.1663	65.9672
67.6667	54.3594	64.1562	66.1016	67.5312	58.3906	68.0469	55.5078	64.9297	14.5156	16.8594	61.3203	56.5156	58.1328	63.2891	62.5625		54.3616	63.3944	61.9656	66.9797	61.7108	66.9776	55.653	62.5928	19.174	18.5064	60.4887	58.5963	60.3572	59.1405	65.9607
67.75	54.3359	64.1562	66.0781	67.5078	58.3906	68.0234	55.4609	64.9062	14.3984	16.7422	61.2969	56.5156	58.1094	63.2656	62.5391		54.3471	63.3836	61.9569	66.9779	61.7073	66.965	55.6409	62.5764	19.0463	18.3731	60.4765	58.5886	60.3526	59.1147	65.9542
67.8333	54.3359	64.1562	66.0781	67.5078	58.3672	68	55.4375	64.9062	14.2812	16.625	61.2734	56.4922	58.1094	63.2422	62.5391		54.3326	63.3728	61.9483	66.9761	61.7037	66.9523	55.6287	62.56	18.9186	18.2398	60.4644	58.5809	60.348	59.0889	65.9476
67.9167	54.3125	64.1328	66.0781	67.5078	58.3438	67.9766	55.4375	64.9062	14.1406	16.4844	61.2734	56.4688	58.1094	63.2188	62.5156		54.318	63.362	61.9396	66.9743	61.7001	66.9397	55.6166	62.5436	18.7909	18.1066	60.4522	58.5732	60.3434	59.0631	65.9411
68	54.3125	64.1094	66.0781	67.5078	58.3203	67.9531	55.4375	64.9062	14.0234	16.3438	61.2734	56.4688	58.0859	63.2188	62.5156		54.3035	63.3512	61.9309	66.9725	61.6965	66.9271	55.6045	62.5272	18.6631	17.9733	60.44	58.5655	60.3388	59.0373	65.9346
68.0833	54.3125	64.1094	66.0781	67.5078	58.3203	67.9531	55.4375	64.9062	13.9062	16.2031	61.2734	56.4688	58.0625	63.2188	62.4922		54.289	63.3404	61.9222	66.9707	61.6929	66.9144	55.5924	62.5108	18.5354	17.8401	60.4278	58.5578	60.3342	59.0115	65.9281
68.1667	54.3125	64.1094	66.0781	67.5078	58.3203	67.9297	55.4375	64.9062	13.7891	16.0859	61.2734	56.4453	58.0625	63.2188	62.4688		54.2744	63.3296	61.9135	66.9689	61.6893	66.9018	55.5802	62.4944	18.4077	17.7068	60.4157	58.5501	60.3296	58.9857	65.9215
68.25	54.2891	64.1094	66.0547	67.4844	58.3203	67.9062	55.4375	64.9062	13.6719	15.9453	61.25	56.4219	58.0625	63.1953	62.4453		54.2599	63.3188	61.9048	66.9671	61.6857	66.8892	55.5681	62.478	18.2799	17.5735	60.4035	58.5424	60.325	58.9599	65.915
68.3333	54.2891	64.1094	66.0312	67.4375	58.3203	67.9062	55.4375	64.8828	13.5547	15.8281	61.2266	56.4219	58.0625	63.1719	62.4453		54.2454	63.308	61.8962	66.9654	61.6821	66.8765	55.556	62.4616	18.1522	17.4403	60.3913	58.5347	60.3204	58.9341	65.9085
68.4167	54.2656	64.0859	66.0078	67.4375	58.2969	67.9062	55.4141	64.8594	13.4609	15.6875	61.2031	56.3984	58.0391	63.1484	62.4219		54.2308	63.2972	61.8875	66.9636	61.6785	66.8639	55.5439	62.4452	18.0245	17.307	60.3791	58.527	60.3158	58.9083	65.902
68.5	54.2422	64.0859	66.0078	67.4375	58.2734	67.8828	55.3906	64.8594	13.3203	15.5703	61.1797	56.3984	58.0156	63.125	62.4219		54.2163	63.2864	61.8788	66.9618	61.6749	66.8513	55.5317	62.4287	17.8967	17.1737	60.3669	58.5193	60.3112	58.8825	65.8955
68.5833	54.2422	64.0859	66.0078	67.4375	58.2734	67.8828	55.3906	64.8359	13.2031	15.4297	61.1562	56.3984	58.0156	63.125	62.3984		54.2018	63.2756	61.8701	66.96	61.6713	66.8386	55.5196	62.4123	17.769	17.0405	60.3548	58.5116	60.3065	58.8567	65.8889
68.6667	54.2422	64.0859	66.0078	67.4375	58.25	67.8828	55.3672	64.7891	13.0859	15.2891	61.1328	56.375	58.0156	63.125	62.375		54.1872	63.2648	61.8614	66.9582	61.6677	66.826	55.5075	62.3959	17.6413	16.9072	60.3426	58.5039	60.3019	58.8309	65.8824
68.75	54.2188	64.0859	66.0078	67.4141	58.25	67.8594	55.3672	64.7891	12.9688	15.1719	61.1328	56.375	58.0156	63.0781	62.3281		54.1727	63.254	61.8527	66.9564	61.6641	66.8134	55.4954	62.3795	17.5135	16.7739	60.3304	58.4962	60.2973	58.8051	65.8759
68.8333	54.1953	64.0625	65.9844	67.3906	58.25	67.8359	55.3438	64.7891	12.8516	15.0312	61.1328	56.375	58.0156	63.0547	62.3281		54.1582	63.2432	61.8441	66.9546	61.6605	66.8007	55.4832	62.3631	17.3858	16.6406	60.3182	58.4885	60.2927	58.7793	65.8694
68.9167	54.1953	64.0391	65.9609	67.3672	58.2031	67.8125	55.3438	64.7891	12.7578	14.9141	61.1094	56.375	58.0156	63.0547	62.3281		54.1436	63.2324	61.8354	66.9528	61.657	66.7881	55.4711	62.3467	17.2581	16.5074	60.3061	58.4808	60.2881	58.7535	65.8629
69	54.1953	64.0391	65.9609	67.3438	58.1797	67.7891	55.3438	64.7656	12.6641	14.7734	61.0859	56.375	57.9922	63.0547	62.3281		54.1291	63.2216	61.8267	66.9511	61.6534	66.7755	55.459	62.3303	17.1303	16.3741	60.2939	58.4731	60.2835	58.7277	65.8563
69.0833	54.1953	64.0391	65.9609	67.3438	58.1797	67.7891	55.3203	64.7656	12.5234	14.6562	61.0859	56.375	57.9688	63.0547	62.3047		54.1146	63.2108	61.818	66.9493	61.6498	66.7628	55.4469	62.3139	17.0026	16.2408	60.2817	58.4654	60.2789	58.7019	65.8498
69.1667	54.1719	64.0391	65.9375	67.3438	58.1797	67.7891	55.3203	64.7656	12.4062	14.5156	61.0859	56.3281	57.9688	63.0312	62.2812		54.1	63.1999	61.8093	66.9475	61.6462	66.7502	55.4348	62.2975	16.8749	16.1076	60.2695	58.4577	60.2743	58.6761	65.8433
69.25	54.1484	64.0391	65.9375	67.3438	58.1797	67.7891	55.3203	64.7422	12.2891	14.4219	61.0625	56.2812	57.9688	63.0078	62.2812		54.0855	63.1891	61.8006	66.9457	61.6426	66.7376	55.4226	62.281	16.7471	15.9743	60.2574	58.45	60.2697	58.6504	65.8368
69.3333	54.1484	64.0391	65.9141	67.3438	58.1797	67.7656	55.3203	64.7422	12.1719	14.3281	61.0391	56.2812	57.9688	62.9844	62.2578		54.071	63.1783	61.7919	66.9439	61.639	66.7249	55.4105	62.2646	16.6194	15.841	60.2452	58.4423	60.2651	58.6246	65.8303
69.4167	54.1484	64.0391	65.9141	67.3438	58.1562	67.7656	55.3203	64.7422	12.0547	14.2109	61.0391	56.2812	57.9453	62.9844	62.2344		54.0564	63.1675	61.7833	66.9421	61.6354	66.7123	55.3984	62.2482	16.4917	15.7077	60.233	58.4346	60.2605	58.5988	65.8237
69.5	54.125	64.0391	65.9141	67.3438	58.1328	67.7422	55.2969	64.7422	11.9609	14.0703	61.0391	56.2578	57.9453	62.9844	62.1875		54.0419	63.1567	61.7746	66.9403	61.6318	66.6997	55.3863	62.2318	16.3639	15.5745	60.2208	58.4269	60.2559	58.573	65.8172
69.5833	54.1016	64.0391	65.9141	67.3203	58.1094	67.7188	55.2969	64.7422	11.8672	13.9297	61.0391	56.2344	57.9219	62.9609	62.1641		54.0273	63.1459	61.7659	66.9385	61.6282	66.687	55.3741	62.2154	16.2362	15.4412	60.2087	58.4192	60.2513	58.5472	65.8107
69.6667	54.1016	64.0391	65.8906	67.2969	58.1094	67.7188	55.2969	64.7422	11.75	13.8125	61.0391	56.2344	57.9219	62.9609	62.1641		54.0128	63.1351	61.7572	66.9368	61.6246	66.6744	55.362	62.199	16.1085	15.3079	60.1965	58.4115	60.2467	58.5214	65.8042
69.75	54.1016	64.0156	65.8906	67.2969	58.1094	67.7188	55.2734	64.7188	11.6328	13.7188	61.0391	56.2344	57.9219	62.9609	62.1641		53.9983	63.1243	61.7485	66.935	61.621	66.6618	55.3499	62.1826	15.9808	15.1746	60.1843	58.4038	60.2421	58.4956	65.7976
69.8333	54.1016	63.9922	65.8672	67.2969	58.1094	67.6953	55.2734	64.7188	11.5391	13.5781	61.0156	56.2344	57.8984	62.9609	62.1641		53.9837	63.1135	61.7398	66.9332	61.6174	66.6491	55.3378	62.1662	15.853	15.0413	60.1721	58.3961	60.2375	58.4698	65.7911
69.9167	54.0781	63.9922	65.8672	67.2969	58.0859	67.6719	55.2734	64.7188	11.4219	13.4609	60.9922	56.2109	57.875	62.9609	62.1406		53.9692	63.1027	61.7312	66.9314	61.6138	66.6365	55.3256	62.1498	15.7253	14.9081	60.16	58.3884	60.2329	58.444	65.7846
70	54.0547	63.9922	65.8672	67.2969	58.0391	67.6719	55.2734	64.6953	11.3281	13.3672	60.9922	56.2109	57.8516	62.9141	62.1172		53.9547	63.0919	61.7225	66.9296	61.6102	66.6238	55.3135	62.1334	15.5976	14.7748	60.1478	58.3807	60.2283	58.4182	65.7781
70.0833	54.0312	63.9922	65.8438	67.25	58.0156	67.6719	55.2734	64.6953	11.2109	13.25	60.9922	56.2109	57.8281	62.8672	62.0938		53.9401	63.0811	61.7138	66.9278	61.6066	66.6112	55.3014	62.1169	15.4698	14.6415	60.1356	58.3731	60.2237	58.3924	65.7716
70.1667	54.0312	63.9922	65.8438	67.2266	58.0156	67.6484	55.25	64.6953	11.0938	13.1562	60.9922	56.2109	57.8281	62.8672	62.0469		53.9256	63.0703	61.7051	66.926	61.6031	66.5986	55.2893	62.1005	15.3421	14.5082	60.1234	58.3654	60.2191	58.3666	65.765
70.25	54.0312	63.9922	65.8438	67.2266	58.0156	67.625	55.25	64.6719	10.9766	13.0391	60.9922	56.2109	57.8281	62.8672	62.0469		53.9111	63.0595	61.6964	66.9242	61.5995	66.5859	55.2771	62.0841	15.2144	14.3749	60.1113	58.3577	60.2145	58.3408	65.7585
70.3333	54.0312	63.9922	65.8438	67.2266	58.0156	67.625	55.25	64.6719	10.8828	12.9219	60.9688	56.1875	57.8047	62.8672	62.0469		53.8965	63.0487	61.6877	66.9224	61.5959	66.5733	55.265	62.0677	15.0866	14.2417	60.0991	58.35	60.2099	58.315	65.752
70.4167	54.0078	63.9922	65.8203	67.2266	57.9922	67.6016	55.2266	64.6484	10.7891	12.7812	60.9453	56.1875	57.8047	62.8672	62.0234		53.882	63.0379	61.679	66.9207	61.5923	66.5607	55.2529	62.0513	14.9589	14.1084	60.0869	58.3423	60.2053	58.2892	65.7455
70.5	54.0078	63.9688	65.8203	67.2266	57.9688	67.5781	55.2031	64.625	10.6719	12.6641	60.8984	56.1641	57.8047	62.8438	62		53.8675	63.0271	61.6704	66.9189	61.5887	66.548	55.2408	62.0349	14.8312	13.9751	60.0747	58.3346	60.2007	58.2634	65.739
70.5833	54.0078	63.9688	65.8203	67.2266	57.9688	67.5781	55.2031	64.625	10.5547	12.5703	60.8984	56.1406	57.8047	62.8203	62		53.8529	63.0163	61.6617	66.9171	61.5851	66.5354	55.2287	62.0185	14.7034	13.8418	60.0625	58.3269	60.1961	58.2376	65.7324
70.6667	53.9844	63.9688	65.7969	67.2266	57.9688	67.5781	55.1797	64.625	10.4375	12.4531	60.8984	56.0938	57.7812	62.8203	62		53.8384	63.0054	61.653	66.9153	61.5815	66.5228	55.2165	62.0021	14.5757	13.7085	60.0504	58.3192	60.1915	58.2118	65.7259
70.75	53.9609	63.9453	65.7969	67.2031	57.9688	67.5781	55.1562	64.6016	10.3438	12.3359	60.8984	56.0938	57.7578	62.8203	62		53.8239	62.9946	61.6443	66.9135	61.5779	66.5101	55.2044	61.9857	14.448	13.5752	60.0382	58.3115	60.1869	58.186	65.7194
70.8333	53.9375	63.9453	65.75	67.1562	57.9453	67.5547	55.1328	64.5781	10.25	12.2422	60.8984	56.0938	57.7344	62.8203	62		53.8093	62.9838	61.6356	66.9117	61.5743	66.4975	55.1923	61.9692	14.3202	13.4419	60.026	58.3038	60.1823	58.1602	65.7129
70.9167	53.9375	63.9453	65.7266	67.1328	57.9219	67.5312	55.1328	64.5547	10.1797	12.1484	60.875	56.0703	57.7109	62.8203	62		53.7948	62.973	61.6269	66.9099	61.5707	66.4849	55.1802	61.9528	14.1925	13.3087	60.0138	58.2961	60.1777	58.1344	65.7064
71	53.9141	63.9453	65.7266	67.1328	57.8984	67.5312	55.1094	64.5547	10.0859	12.0078	60.8516	56.0469	57.6641	62.8203	61.9531		53.7802	62.9622	61.6183	66.9081	61.5671	66.4722	55.168	61.9364	14.0648	13.1754	60.0017	58.2884	60.1731	58.1086	65.6998
71.0833	53.8906	63.9453	65.7266	67.1328	57.8984	67.5078	55.0859	64.5547	9.9688	11.9141	60.8516	56.0469	57.6641	62.7969	61.9297		53.7657	62.9514	61.6096	66.9063	61.5635	66.4596	55.1559	61.92	13.937	13.0421	59.9895	58.2807	60.1685	58.0828	65.6933
71.1667	53.8906	63.9219	65.7266	67.1328	57.875	67.5078	55.0859	64.5312	9.8516	11.7969	60.8516	56.0234	57.6641	62.7969	61.9297		53.7512	62.9406	61.6009	66.9046	61.5599	66.447	55.1438	61.9036	13.8093	12.9088	59.9773	58.273	60.1639	58.057	65.6868
71.25	53.8906	63.9219	65.7266	67.1328	57.875	67.5078	55.0859	64.5312	9.7578	11.7266	60.8516	56.0234	57.6641	62.7969	61.9297		53.7366	62.9298	61.5922	66.9028	61.5563	66.4343	55.1317	61.8872	13.6816	12.7755	59.9651	58.2653	60.1593	58.0312	65.6803
71.3333	53.8906	63.9219	65.7031	67.1328	57.875	67.4844	55.0625	64.5312	9.6641	11.6328	60.8516	56.0234	57.6641	62.7969	61.9297		53.7221	62.919	61.5835	66.901	61.5527	66.4217	55.1195	61.8708	13.5538	12.6422	59.953	58.2576	60.1547	58.0054	65.6738
71.4167	53.8672	63.9219	65.6797	67.1328	57.8516	67.4609	55.0391	64.5312	9.5469	11.5156	60.8047	56.0234	57.6641	62.75	61.9062		53.7076	62.9082	61.5748	66.8992	61.5492	66.4091	55.1074	61.8544	13.4261	12.5089	59.9408	58.2499	60.1501	57.9796	65.6672
71.5	53.8672	63.9219	65.6797	67.1094	57.8281	67.4609	55.0391	64.5078	9.4531	11.3984	60.7812	56.0234	57.6641	62.7031	61.8828		53.693	62.8974	61.5661	66.8974	61.5456	66.3964	55.0953	61.838	13.2984	12.3756	59.9286	58.2422	60.1455	57.9539	65.6607
71.5833	53.8438	63.8984	65.6797	67.1094	57.8281	67.4609	55.0391	64.4844	9.3359	11.3047	60.7812	56	57.6406	62.6797	61.8828		53.6785	62.8866	61.5575	66.8956	61.542	66.3838	55.0832	61.8216	13.1706	12.2423	59.9164	58.2345	60.1409	57.9281	65.6542
71.6667	53.8438	63.8984	65.6797	67.1094	57.8281	67.4375	55.0391	64.4844	9.2422	11.1875	60.7812	56	57.6172	62.6797	61.8594		53.664	62.8758	61.5488	66.8938	61.5384	66.3712	55.071	61.8051	13.0429	12.1091	59.9043	58.2268	60.1363	57.9023	65.6477
71.75	53.8438	63.8984	65.6797	67.1094	57.8281	67.4375	55.0391	64.4844	9.1719	11.0938	60.7812	56	57.6172	62.6797	61.8359		53.6494	62.865	61.5401	66.892	61.5348	66.3585	55.0589	61.7887	12.9152	11.9758	59.8921	58.2191	60.1317	57.8765	65.6411
71.8333	53.8203	63.8984	65.6797	67.1094	57.8281	67.4375	55.0156	64.4609	9.0781	10.9766	60.7578	56	57.6172	62.6797	61.7891		53.6349	62.8542	61.5314	66.8903	61.5312	66.3459	55.0468	61.7723	12.7875	11.8425	59.8799	58.2114	60.1271	57.8507	65.6346
71.9167	53.7969	63.8984	65.6562	67.1094	57.8047	67.4375	54.9688	64.4609	8.9844	10.8594	60.7344	55.9766	57.6172	62.6797	61.7891		53.6204	62.8434	61.5227	66.8885	61.5276	66.3333	55.0347	61.7559	12.6597	11.7092	59.8677	58.2037	60.1225	57.8249	65.6281
72	53.7734	63.875	65.6562	67.1094	57.7578	67.4141	54.9688	64.4609	8.9141	10.7656	60.7109	55.9531	57.6172	62.6562	61.7891		53.6058	62.8325	61.514	66.8867	61.524	66.3206	55.0225	61.7395	12.532	11.5759	59.8556	58.196	60.1179	57.7991	65.6216
72.0833	53.7734	63.875	65.6562	67.0859	57.7344	67.3906	54.9688	64.4375	8.7969	10.6719	60.7109	55.9531	57.6172	62.6328	61.7656		53.5913	62.8217	61.5054	66.8849	61.5204	66.308	55.0104	61.7231	12.4043	11.4426	59.8434	58.1883	60.1133	57.7733	65.6151
72.1667	53.75	63.875	65.6562	67.0625	57.7344	67.3672	54.9688	64.4141	8.7031	10.5781	60.7109	55.9062	57.5938	62.6328	61.7656		53.5768	62.8109	61.4967	66.8831	61.5168	66.2954	54.9983	61.7067	12.2765	11.3093	59.8312	58.1806	60.1087	57.7475	65.6085
72.25	53.75	63.875	65.6562	67.0625	57.7344	67.3672	54.9688	64.4141	8.6094	10.5078	60.7109	55.8828	57.5938	62.6328	61.7422		53.5622	62.8001	61.488	66.8813	61.5132	66.2827	54.9862	61.6903	12.1488	11.176	59.819	58.1729	60.1041	57.7217	65.602
72.3333	53.75	63.875	65.6328	67.0625	57.7344	67.3438	54.9688	64.4141	8.5391	10.4141	60.6875	55.8828	57.5938	62.6328	61.7422		53.5477	62.7893	61.4793	66.8795	61.5096	66.2701	54.9741	61.6739	12.0211	11.0427	59.8068	58.1652	60.0995	57.6959	65.5955
72.4167	53.7266	63.8516	65.6094	67.0625	57.7109	67.3438	54.9688	64.4141	8.4453	10.2969	60.6875	55.8828	57.5703	62.6094	61.7422		53.5332	62.7785	61.4706	66.8777	61.506	66.2575	54.9619	61.6574	11.8933	10.9094	59.7947	58.1575	60.0949	57.6701	65.589
72.5	53.7266	63.8281	65.6094	67.0625	57.6875	67.3203	54.9453	64.4141	8.375	10.1797	60.6641	55.8828	57.5703	62.6094	61.6953		53.5186	62.7677	61.4619	66.8759	61.5024	66.2448	54.9498	61.641	11.7656	10.7761	59.7825	58.1498	60.0903	57.6443	65.5825
72.5833	53.7031	63.8281	65.6094	67.0391	57.6641	67.2969	54.9219	64.4141	8.2578	10.1094	60.6406	55.8594	57.5703	62.6094	61.6719		53.5041	62.7569	61.4532	66.8742	61.4988	66.2322	54.9377	61.6246	11.6379	10.6428	59.7703	58.1421	60.0857	57.6185	65.5759
72.6667	53.7031	63.8281	65.6094	67.0156	57.6641	67.2734	54.9219	64.4141	8.1641	10.0156	60.6406	55.8359	57.5703	62.6094	61.6719		53.4895	62.7461	61.4446	66.8724	61.4952	66.2196	54.9256	61.6082	11.5101	10.5095	59.7581	58.1344	60.0811	57.5927	65.5694
72.75	53.7031	63.8281	65.6094	67.0156	57.6641	67.2734	54.8984	64.4141	8.0469	9.9219	60.6172	55.8125	57.5703	62.5859	61.6484		53.475	62.7353	61.4359	66.8706	61.4917	66.2069	54.9134	61.5918	11.3824	10.3762	59.746	58.1267	60.0765	57.5669	65.5629
72.8333	53.7031	63.8281	65.5859	67.0156	57.6406	67.25	54.875	64.3906	7.9531	9.8281	60.6172	55.7891	57.5703	62.5625	61.625		53.4605	62.7245	61.4272	66.8688	61.4881	66.1943	54.9013	61.5754	11.2547	10.2429	59.7338	58.119	60.0719	57.5411	65.5564
72.9167	53.7031	63.8281	65.5859	67.0156	57.6172	67.25	54.8516	64.3672	7.8828	9.7344	60.6172	55.7891	57.5234	62.5391	61.6016		53.4459	62.7137	61.4185	66.867	61.4845	66.1816	54.8892	61.559	11.1269	10.1096	59.7216	58.1113	60.0673	57.5153	65.5498
73	53.7031	63.8047	65.5625	67.0156	57.5938	67.25	54.8516	64.3438	7.8125	9.6406	60.5938	55.7891	57.5	62.5391	61.6016		53.4314	62.7029	61.4098	66.8652	61.4809	66.169	54.8771	61.5426	10.9992	9.9763	59.7094	58.1036	60.0627	57.4895	65.5433
73.0833	53.6797	63.7812	65.5625	67.0156	57.5938	67.2266	54.8281	64.3203	7.7422	9.5703	60.5938	55.7656	57.4766	62.5391	61.6016		53.4169	62.6921	61.4011	66.8634	61.4773	66.1564	54.8649	61.5262	10.8715	9.843	59.6973	58.0959	60.0581	57.4637	65.5368
73.1667	53.6562	63.7812	65.5625	66.9922	57.5938	67.2266	54.8047	64.3203	7.6719	9.4766	60.5938	55.7656	57.4766	62.5391	61.5781		53.4023	62.6813	61.3925	66.8616	61.4737	66.1437	54.8528	61.5097	10.7437	9.7097	59.6851	58.0882	60.0535	57.4379	65.5303
73.25	53.6562	63.7812	65.5625	66.9688	57.5938	67.2266	54.8047	64.3203	7.5781	9.3828	60.5938	55.7656	57.4766	62.5156	61.5781		53.3878	62.6705	61.3838	66.8598	61.4701	66.1311	54.8407	61.4933	10.616	9.5764	59.6729	58.0805	60.0489	57.4121	65.5238
73.3333	53.6328	63.7812	65.5391	66.9453	57.5703	67.2266	54.8047	64.3203	7.5078	9.2891	60.5938	55.7422	57.4766	62.5156	61.5547		53.3733	62.6596	61.3751	66.8581	61.4665	66.1185	54.8286	61.4769	10.4883	9.4431	59.6607	58.0728	60.0443	57.3863	65.5172
73.4167	53.5859	63.7578	65.5391	66.9453	57.5469	67.2031	54.8047	64.3203	7.4141	9.2188	60.5938	55.7188	57.4766	62.5156	61.5547		53.3587	62.6488	61.3664	66.8563	61.4629	66.1058	54.8164	61.4605	10.3605	9.3098	59.6485	58.0651	60.0397	57.3605	65.5107
73.5	53.5859	63.7578	65.5156	66.9453	57.5234	67.1797	54.7812	64.3203	7.3438	9.125	60.5938	55.7188	57.4531	62.5156	61.5312		53.3442	62.638	61.3577	66.8545	61.4593	66.0932	54.8043	61.4441	10.2328	9.1765	59.6364	58.0574	60.0351	57.3347	65.5042
73.5833	53.5859	63.7578	65.4922	66.9453	57.5234	67.1797	54.7578	64.3438	7.2734	9.0547	60.5469	55.7188	57.4531	62.4922	61.5078		53.3297	62.6272	61.349	66.8527	61.4557	66.0806	54.7922	61.4277	10.1051	9.0432	59.6242	58.0498	60.0305	57.3089	65.4977
73.6667	53.5859	63.7578	65.4922	66.9453	57.5234	67.1562	54.7578	64.2969	7.2031	8.9609	60.5234	55.7188	57.4531	62.4688	61.5078		53.3151	62.6164	61.3403	66.8509	61.4521	66.0679	54.7801	61.4113	9.9773	8.9099	59.612	58.0421	60.0259	57.2831	65.4912
73.75	53.5859	63.7578	65.4688	66.9453	57.5234	67.1562	54.7578	64.2734	7.1328	8.8672	60.5	55.7188	57.4531	62.4453	61.5078		53.3006	62.6056	61.3317	66.8491	61.4485	66.0553	54.768	61.3949	9.8496	8.7766	59.5998	58.0344	60.0213	57.2573	65.4846
73.8333	53.5859	63.7578	65.4688	66.9219	57.5234	67.1562	54.8047	64.2734	7.0391	8.7734	60.5	55.6953	57.4531	62.4453	61.4844		53.2861	62.5948	61.323	66.8473	61.4449	66.0427	54.7558	61.3785	9.7219	8.6433	59.5877	58.0267	60.0167	57.2316	65.4781
73.9167	53.5859	63.7344	65.4688	66.8984	57.5234	67.1562	54.8047	64.2734	6.9688	8.6797	60.5	55.6484	57.4531	62.4453	61.4609		53.2715	62.584	61.3143	66.8455	61.4413	66.03	54.7437	61.362	9.5941	8.51	59.5755	58.019	60.0121	57.2058	65.4716
74	53.5625	63.7344	65.4453	66.8984	57.5	67.1562	54.7578	64.2734	6.875	8.6094	60.5	55.6484	57.4531	62.4453	61.4375		53.257	62.5732	61.3056	66.8437	61.4378	66.0174	54.7316	61.3456	9.4664	8.3767	59.5633	58.0113	60.0075	57.18	65.4651
74.0833	53.5625	63.7344	65.4453	66.8984	57.4531	67.1328	54.7578	64.2734	6.7812	8.5391	60.5	55.6484	57.4297	62.4219	61.4375		53.2425	62.5624	61.2969	66.842	61.4342	66.0048	54.7195	61.3292	9.3387	8.2434	59.5511	58.0036	60.0029	57.1542	65.4586
74.1667	53.5391	63.7344	65.4453	66.8984	57.4531	67.1094	54.8047	64.2734	6.7109	8.4688	60.4766	55.6484	57.4297	62.4219	61.4375		53.2279	62.5516	61.2882	66.8402	61.4306	65.9921	54.7073	61.3128	9.2109	8.1101	59.539	57.9959	59.9983	57.1284	65.452
74.25	53.5156	63.7109	65.4453	66.8984	57.4531	67.1094	54.7578	64.2734	6.6172	8.375	60.4766	55.625	57.4062	62.4219	61.4375		53.2134	62.5408	61.2796	66.8384	61.427	65.9795	54.6952	61.2964	9.0832	7.9768	59.5268	57.9882	59.9937	57.1026	65.4455
74.3333	53.5156	63.6875	65.4453	66.8984	57.4531	67.1094	54.7109	64.2734	6.5703	8.3047	60.4766	55.6016	57.3828	62.3984	61.4375		53.1988	62.53	61.2709	66.8366	61.4234	65.9669	54.6831	61.28	8.9555	7.8435	59.5146	57.9805	59.9891	57.0768	65.439
74.4167	53.4922	63.6875	65.4219	66.8516	57.4297	67.1094	54.7344	64.25	6.5	8.2344	60.4531	55.6016	57.3828	62.3984	61.4375		53.1843	62.5192	61.2622	66.8348	61.4198	65.9542	54.671	61.2636	8.8278	7.7102	59.5024	57.9728	59.9845	57.051	65.4325
74.5	53.4688	63.6875	65.3984	66.8281	57.4062	67.0859	54.7344	64.25	6.4062	8.1641	60.4297	55.6016	57.3828	62.375	61.4141		53.1698	62.5084	61.2535	66.833	61.4162	65.9416	54.6588	61.2472	8.7	7.5769	59.4903	57.9651	59.9799	57.0252	65.4259
74.5833	53.4688	63.6875	65.375	66.8281	57.3828	67.0625	54.7344	64.25	6.3125	8.0703	60.4062	55.6016	57.3828	62.3516	61.3672		53.1552	62.4975	61.2448	66.8312	61.4126	65.929	54.6467	61.2308	8.5723	7.4435	59.4781	57.9574	59.9753	56.9994	65.4194
74.6667	53.4688	63.6875	65.375	66.8281	57.3828	67.0625	54.7344	64.25	6.2422	7.9766	60.3828	55.5781	57.3594	62.3281	61.3672		53.1407	62.4867	61.2361	66.8294	61.409	65.9163	54.6346	61.2143	8.4446	7.3102	59.4659	57.9497	59.9707	56.9736	65.4129
74.75	53.4688	63.6641	65.375	66.8047	57.3828	67.0625	54.7344	64.2266	6.1953	7.9062	60.3828	55.5781	57.3359	62.3281	61.3672		53.1262	62.4759	61.2274	66.8277	61.4054	65.9037	54.6225	61.1979	8.3168	7.1769	59.4537	57.942	59.9661	56.9478	65.4064
74.8333	53.4453	63.6641	65.375	66.8047	57.3594	67.0391	54.7344	64.2266	6.125	7.8125	60.3828	55.5781	57.3359	62.3281	61.3672		53.1116	62.4651	61.2188	66.8259	61.4018	65.8911	54.6103	61.1815	8.1891	7.0436	59.4415	57.9343	59.9615	56.922	65.3999
74.9167	53.4219	63.6641	65.375	66.8047	57.3359	67.0156	54.7344	64.2266	6.0781	7.7422	60.3828	55.5547	57.3359	62.3281	61.3672		53.0971	62.4543	61.2101	66.8241	61.3982	65.8784	54.5982	61.1651	8.0614	6.9103	59.4294	57.9266	59.9569	56.8962	65.3933
75	53.4219	63.6641	65.3516	66.7812	57.3125	67.0156	54.7344	64.1797	5.9844	7.6719	60.3594	55.5312	57.3359	62.3047	61.3203		53.0826	62.4435	61.2014	66.8223	61.3946	65.8658	54.5861	61.1487	7.9336	6.777	59.4172	57.9189	59.9523	56.8704	65.3868

## Sheet: Figure 7a
Figure 7a	TEG amplitude for 5 normal plasma samples over time (experimental versus estimated)
Time [min]	Exp. Amp. [mm]						Est. Amp. [mm]
	1	2	3	4	5		1	2	3	4	5
0	0.125	0.125	0.125	0.125	0.125		0	0	0	0	0
0.0833333	0.125	0.125	0.125	0.125	0.125		0	0	0	0	0
0.166667	0.125	0.125	0.125	0.125	0.125		0	0	0	0	0
0.25	0.125	0.125	0.125	0.125	0.125		0	0	0	0	0
0.333333	0.125	0.125	0.125	0.125	0.125		0	0	0	0	0
0.416667	0.125	0.125	0.125	0.125	0.125		0	0	0	0	0
0.5	0.125	0.125	0.125	0.125	0.125		0	0	0	0	0
0.583333	0.125	0.125	0.125	0.125	0.125		0	0	0	0	0
0.666667	0.125	0.125	0.125	0.125	0.125		0	0	0	0	0
0.75	0.125	0.125	0.125	0.125	0.125		0	0	0	0	0
0.833333	0.125	0.125	0.125	0.125	0.125		0	0	0	0	0
0.916667	0.125	0.125	0.125	0.125	0.125		0	0	0	0	0
1	0.125	0.125	0.125	0.125	0.125		0	0	0	0	0
1.08333	0.125	0.125	0.125	0.125	0.125		0	0	0	0	0
1.16667	0.125	0.125	0.125	0.125	0.125		0	0	0	0	0
1.25	0.125	0.125	0.125	0.125	0.125		0	0	0	0	0
1.33333	0.125	0.125	0.125	0.125	0.125		0	0	0	0	0
1.41667	0.125	0.125	0.125	0.125	0.125		0	0	0	0	0
1.5	0.125	0.125	0.125	0.125	0.125		0	0	0	0	0
1.58333	0.125	0.125	0.125	0.125	0.125		0	0	0	0	0
1.66667	0.125	0.125	0.125	0.125	0.125		0	0	0	0	0
1.75	0.125	0.125	0.125	0.125	0.125		0	0	0	0	0
1.83333	0.125	0.125	0.125	0.125	0.125		0	0	0	0	0
1.91667	0.125	0.125	0.125	0.125	0.125		0	0	0	0	0
2	0.125	0.125	0.125	0.125	0.125		0	0	0	0	0
2.08333	0.125	0.125	0.125	0.125	0.125		0	0	0	0	0
2.16667	0.125	0.125	0.125	0.125	0.125		0	0	0	0	0
2.25	0.125	0.125	0.125	0.125	0.125		0	0	0	0	0
2.33333	0.125	0.125	0.125	0.125	0.125		0	0	0	0	0
2.41667	0.125	0.125	0.125	0.125	0.125		0	0	0	0	0
2.5	0.125	0.125	0.125	0.125	0.125		0	0	0	0	0
2.58333	0.125	0.125	0.125	0.125	0.125		0	0	0	0	0
2.66667	0.125	0.125	0.125	0.125	0.125		0	0	0	0	0
2.75	0.125	0.125	0.125	0.125	0.125		0	0	0	0	0
2.83333	0.125	0.125	0.125	0.125	0.125		0	0	0	0	0
2.91667	0.125	0.125	0.125	0.125	0.125		0	0	0	0	0
3	0.125	0.125	0.125	0.125	0.125		0	0	0	0	0
3.08333	0.125	0.125	0.125	0.125	0.125		0	0	0	0	0
3.16667	0.125	0.125	0.125	0.125	0.125		0	0	0	0	0
3.25	0.125	0.125	0.125	0.125	0.125		0	0	0	0	0
3.33333	0.125	0.125	0.125	0.125	0.125		0	0	0	0	0
3.41667	0.125	0.125	0.125	0.125	0.125		0	0	0	0	0
3.5	0.125	0.125	0.125	0.125	0.125		0	0	0	0	0.0396
3.58333	0.125	0.125	0.125	0.125	0.125		0	0	0	0	0.1795
3.66667	0.125	0.125	0.125	0.125	0.125		0	0.0157	0	0	0.4189
3.75	0.125	0.125	0.125	0.125	0.125		0	0.1252	0	0	0.7568
3.83333	0.125	0.125	0.125	0.125	0.125		0	0.3378	0	0	1.1918
3.91667	0.125	0.125	0.125	0.125	0.125		0	0.6524	0	0	1.7226
4	0.125	0.125	0.125	0.125	0.125		0	1.0678	0	0.0317	2.3482
4.08333	0.125	0.125	0.125	0.125	0.125		0	1.5827	0	0.1628	3.0276
4.16667	0.3359	0.125	0.125	0.125	0.125		0	2.196	0	0.3942	3.6991
4.25	0.5938	0.125	0.125	0.125	0.125		0.0324	2.8907	0	0.725	4.3621
4.33333	0.7812	0.125	0.125	0.125	0.125		0.1614	3.5877	0	1.154	5.0167
4.41667	1.0156	0.125	0.125	0.125	0.125		0.3878	4.2765	0	1.6801	5.6629
4.5	1.3672	0.125	0.125	0.125	0.125		0.7104	4.957	0	2.3021	6.301
4.58333	1.8359	0.125	0.125	0.125	0.125		1.1283	5.6293	0	2.9874	6.931
4.66667	2.375	0.125	0.125	0.125	0.125		1.6404	6.2937	0	3.6671	7.553
4.75	3.0547	0.125	0.125	0.125	0.125		2.2457	6.9501	0.0378	4.3393	8.1672
4.83333	3.9219	0.125	0.125	0.125	0.125		2.9107	7.5987	0.1849	5.0038	8.7735
4.91667	4.8359	0.125	0.125	0.125	0.125		3.5704	8.2395	0.4419	5.6609	9.3722
5	5.7969	0.125	0.125	0.125	0.125		4.223	8.8727	0.8076	6.3105	9.9633
5.08333	6.7578	0.125	0.125	0.125	0.125		4.8685	9.4983	1.2808	6.9529	10.5468
5.16667	7.7188	0.125	0.125	0.125	0.125		5.5071	10.1165	1.8602	7.588	11.123
5.25	8.5625	0.125	0.125	0.125	0.1953		6.1388	10.7272	2.5447	8.2159	11.6919
5.33333	9.4062	0.125	0.125	0.125	0.3594		6.7636	11.3307	3.2953	8.8368	12.2536
5.41667	10.2734	0.125	0.125	0.125	0.5234		7.3818	11.927	4.0393	9.4507	12.8081
5.5	11.1172	0.125	0.125	0.125	0.6406		7.9933	12.5161	4.775	10.0577	13.3557
5.58333	11.9141	0.125	0.125	0.125	0.8281		8.5981	13.0982	5.5024	10.6578	13.8962
5.66667	12.6641	0.125	0.125	0.125	1.0625		9.1965	13.6734	6.2217	11.2512	14.43
5.75	13.3672	0.125	0.125	0.125	1.3906		9.7884	14.2417	6.9329	11.8378	14.9569
5.83333	14.0703	0.125	0.125	0.125	1.8359		10.3739	14.8032	7.6362	12.4179	15.4772
5.91667	14.7031	0.125	0.125	0.125	2.3047		10.9531	15.358	8.3315	12.9915	15.9909
6	15.3125	0.125	0.125	0.2188	2.9375		11.5261	15.9062	9.0192	13.5585	16.4981
6.08333	15.8984	0.125	0.125	0.4062	3.7109		12.0929	16.4478	9.6991	14.1192	16.9988
6.16667	16.4844	0.125	0.125	0.5469	4.5781		12.6536	16.983	10.3714	14.6736	17.4933
6.25	17.0234	0.125	0.1484	0.6172	5.5156		13.2082	17.5118	11.0361	15.2217	17.9814
6.33333	17.5625	0.125	0.2656	0.7109	6.5		13.7568	18.0342	11.6935	15.7637	18.4633
6.41667	18.1016	0.125	0.4297	0.8047	7.5547		14.2996	18.5504	12.3434	16.2995	18.9392
6.5	18.6406	0.125	0.5	0.9219	8.6094		14.8365	19.0605	12.9861	16.8293	19.409
6.58333	19.1328	0.125	0.5469	1.0859	9.6641		15.3676	19.5645	13.6216	17.3532	19.8728
6.66667	19.625	0.125	0.6406	1.2969	10.6953		15.8929	20.0624	14.25	17.8711	20.3308
6.75	20.1172	0.125	0.7344	1.5312	11.6797		16.4126	20.5544	14.8714	18.3832	20.783
6.83333	20.6094	0.125	0.8281	1.8125	12.5469		16.9267	21.0406	15.4858	18.8895	21.2294
6.91667	21.0781	0.125	0.9688	2.1172	13.3672		17.4353	21.5209	16.0933	19.3902	21.6702
7	21.5469	0.125	1.1328	2.4453	14.1406		17.9383	21.9955	16.694	19.8851	22.1054
7.08333	22.0156	0.125	1.3438	2.8203	14.9141		18.436	22.4644	17.288	20.3746	22.5351
7.16667	22.4609	0.125	1.5547	3.2188	15.5938		18.9283	22.9277	17.8753	20.8584	22.9593
7.25	22.9531	0.125	1.7891	3.7109	16.25		19.4153	23.3855	18.4561	21.3365	23.3782
7.33333	23.375	0.125	2.0938	4.2266	16.8828		19.897	23.8378	19.0304	21.8086	23.7917
7.41667	23.8203	0.125	2.3984	4.7422	17.4922		20.3735	24.2847	19.5982	22.2746	24.2
7.5	24.2891	0.125	2.7734	5.2812	18.0547		20.8449	24.7263	20.1597	22.7348	24.6031
7.58333	24.7344	0.125	3.1484	5.8438	18.6406		21.3112	25.1626	20.7149	23.1891	25.0011
7.66667	25.1328	0.125	3.5938	6.4297	19.2031		21.7725	25.5937	21.2639	23.6377	25.3941
7.75	25.5547	0.125	4.0625	7.0156	19.6953		22.2288	26.0197	21.8067	24.0805	25.7821
7.83333	25.9766	0.125	4.5547	7.625	20.1641		22.6802	26.4406	22.3434	24.518	26.1652
7.91667	26.375	0.125	5.0938	8.2344	20.6328		23.1267	26.8564	22.8742	24.9505	26.5434
8	26.7734	0.125	5.6562	8.8672	21.1016		23.5684	27.2673	23.399	25.3781	26.9168
8.08333	27.1719	0.125	6.2656	9.4531	21.5234		24.0054	27.6732	23.9179	25.8008	27.2855
8.16667	27.5703	0.125	6.8984	10.0391	21.9453		24.4376	28.0744	24.431	26.2187	27.6495
8.25	27.9688	0.125	7.5312	10.6484	22.3438		24.8652	28.4707	24.9384	26.6319	28.0089
8.33333	28.3438	0.125	8.1641	11.2344	22.7422		25.2881	28.8623	25.4401	27.0403	28.3638
8.41667	28.7188	0.125	8.8203	11.7969	23.1406		25.7065	29.2492	25.9362	27.4441	28.7141
8.5	29.1172	0.125	9.4766	12.3594	23.5391		26.1204	29.6315	26.4267	27.8433	29.06
8.58333	29.4688	0.2422	10.1328	12.9688	23.9141		26.5298	30.0093	26.9117	28.238	29.4016
8.66667	29.8203	0.4297	10.8125	13.5781	24.2891		26.9348	30.3825	27.3913	28.6281	29.7388
8.75	30.1484	0.5234	11.4922	14.1406	24.6641		27.3355	30.7513	27.8656	29.0138	30.0717
8.83333	30.5	0.5938	12.1484	14.6797	25.0391		27.7318	31.1156	28.3345	29.3952	30.4004
8.91667	30.8281	0.6641	12.8281	15.2422	25.3906		28.1239	31.4757	28.7982	29.7721	30.7249
9	31.1797	0.7578	13.5078	15.8047	25.7422		28.5117	31.8314	29.2567	30.1448	31.0453
9.08333	31.5078	0.8516	14.1406	16.3672	26.0938		28.8953	32.1828	29.71	30.5132	31.3617
9.16667	31.8125	0.9688	14.7969	16.9062	26.4453		29.2748	32.5301	30.1583	30.8774	31.674
9.25	32.1406	1.1094	15.4531	17.4453	26.7734		29.6503	32.8732	30.6015	31.2375	31.9824
9.33333	32.4688	1.2734	16.0859	17.9609	27.125		30.0216	33.2123	31.0398	31.5935	32.2869
9.41667	32.75	1.4375	16.7188	18.4766	27.4766		30.389	33.5473	31.4732	31.9454	32.5875
9.5	33.0547	1.625	17.3516	18.9688	27.8047		30.7524	33.8782	31.9018	32.2932	32.8843
9.58333	33.3828	1.8594	17.9609	19.4844	28.1094		31.1119	34.2053	32.3255	32.6372	33.1774
9.66667	33.6641	2.1172	18.5703	19.9531	28.4375		31.4675	34.5284	32.7445	32.9771	33.4667
9.75	33.9688	2.3516	19.1797	20.4453	28.7656		31.8192	34.8476	33.1588	33.3133	33.7524
9.83333	34.25	2.6328	19.7656	20.9375	29.0938		32.1672	35.1631	33.5685	33.6455	34.0344
9.91667	34.5078	2.9375	20.3516	21.4062	29.3984		32.5115	35.4748	33.9735	33.974	34.3129
10	34.7891	3.2422	20.9375	21.875	29.6797		32.852	35.7828	34.3741	34.2987	34.5879
10.0833	35.0469	3.5703	21.5	22.3203	29.9844		33.1888	36.087	34.7701	34.6198	34.8593
10.1667	35.3281	3.9453	22.0391	22.7656	30.2656		33.522	36.3877	35.1618	34.9371	35.1273
10.25	35.5859	4.3203	22.5781	23.2109	30.5703		33.8516	36.6848	35.549	35.2508	35.3919
10.3333	35.8438	4.6953	23.1406	23.6562	30.875		34.1777	36.9783	35.9319	35.561	35.6532
10.4167	36.1016	5.0703	23.6562	24.0781	31.1562		34.5003	37.2683	36.3105	35.8676	35.9112
10.5	36.3594	5.4453	24.1719	24.4766	31.4375		34.8193	37.5548	36.6849	36.1707	36.1659
10.5833	36.6406	5.8203	24.6875	24.8984	31.6953		35.135	37.838	37.0551	36.4703	36.4173
10.6667	36.8516	6.2188	25.1797	25.2969	31.9766		35.4472	38.1177	37.4212	36.7665	36.6656
10.75	37.0625	6.6172	25.6719	25.7188	32.2578		35.7561	38.3941	37.7831	37.0593	36.9107
10.8333	37.3203	6.9922	26.1641	26.0938	32.5156		36.0616	38.6672	38.141	37.3488	37.1527
10.9167	37.5312	7.3906	26.6328	26.4922	32.7734		36.3638	38.9371	38.4949	37.6349	37.3917
11	37.7656	7.8125	27.1016	26.8906	33.0312		36.6628	39.2037	38.8448	37.9178	37.6276
11.0833	37.9766	8.1641	27.5469	27.2656	33.2891		36.9586	39.4671	39.1908	38.1974	37.8605
11.1667	38.1875	8.5156	27.9922	27.6172	33.5469		37.2511	39.7274	39.533	38.4739	38.0905
11.25	38.375	8.8672	28.4141	27.9922	33.8047		37.5405	39.9846	39.8713	38.7472	38.3175
11.3333	38.6094	9.2422	28.8594	28.3672	34.0391		37.8268	40.2387	40.2058	39.0173	38.5417
11.4167	38.8438	9.5938	29.2812	28.7422	34.2734		38.11	40.4898	40.5366	39.2844	38.7631
11.5	39.0312	9.9453	29.7031	29.0469	34.5078		38.3902	40.7379	40.8636	39.5484	38.9816
11.5833	39.2188	10.2734	30.1016	29.3984	34.7422		38.6673	40.983	41.1871	39.8093	39.1974
11.6667	39.4297	10.6016	30.5	29.75	34.9766		38.9414	41.2252	41.5068	40.0673	39.4104
11.75	39.6406	10.9297	30.8984	30.1016	35.1875		39.2126	41.4645	41.8231	40.3223	39.6207
11.8333	39.8281	11.2578	31.2969	30.4297	35.4219		39.4809	41.7009	42.1357	40.5744	39.8284
11.9167	40.0156	11.5859	31.6719	30.7344	35.6328		39.7463	41.9345	42.4449	40.8236	40.0334
12	40.1797	11.8906	32.0234	31.0156	35.8672		40.0088	42.1654	42.7506	41.07	40.2358
12.0833	40.3672	12.1953	32.3984	31.3438	36.0781		40.2685	42.3934	43.0529	41.3135	40.4357
12.1667	40.5547	12.5	32.75	31.6719	36.2891		40.5253	42.6188	43.3518	41.5543	40.633
12.25	40.7422	12.8047	33.1016	31.9766	36.4766		40.7794	42.8414	43.6473	41.7922	40.8279
12.3333	40.9297	13.1094	33.4297	32.2578	36.6172		41.0308	43.0614	43.9396	42.0275	41.0202
12.4167	41.1172	13.3906	33.7812	32.5625	36.8047		41.2795	43.2788	44.2286	42.26	41.2102
12.5	41.2812	13.6953	34.0859	32.8672	37.0391		41.5254	43.4936	44.5143	42.4899	41.3977
12.5833	41.4688	14	34.4141	33.1484	37.25		41.7688	43.7058	44.7968	42.7171	41.5828
12.6667	41.6562	14.3047	34.7188	33.4297	37.4609		42.0095	43.9155	45.0762	42.9417	41.7656
12.75	41.7969	14.5859	35	33.6875	37.6484		42.2476	44.1226	45.3525	43.1637	41.9461
12.8333	41.9375	14.8672	35.3281	33.9453	37.8359		42.4831	44.3273	45.6256	43.3832	42.1243
12.9167	42.0781	15.1484	35.6328	34.2031	38.0234		42.7161	44.5296	45.8957	43.6002	42.3002
13	42.2422	15.4062	35.9375	34.4844	38.2109		42.9466	44.7294	46.1628	43.8147	42.4739
13.0833	42.4062	15.6875	36.2656	34.7422	38.375		43.1746	44.9269	46.4269	44.0267	42.6454
13.1667	42.5703	15.9688	36.5938	35	38.5391		43.4001	45.122	46.688	44.2362	42.8147
13.25	42.7344	16.25	36.8516	35.2578	38.7031		43.6232	45.3148	46.9462	44.4434	42.9819
13.3333	42.8984	16.5078	37.1094	35.5156	38.8672		43.8439	45.5052	47.2015	44.6481	43.147
13.4167	43.0391	16.7891	37.3672	35.75	39.0312		44.0623	45.6934	47.454	44.8505	43.3099
13.5	43.1797	17.0234	37.625	36.0078	39.1953		44.2782	45.8794	47.7036	45.0506	43.4708
13.5833	43.3203	17.3047	37.8828	36.2422	39.3828		44.4919	46.0631	47.9505	45.2484	43.6297
13.6667	43.4609	17.5625	38.0938	36.4766	39.5469		44.7032	46.2446	48.1945	45.4439	43.7865
13.75	43.625	17.8203	38.3516	36.6875	39.7344		44.9123	46.424	48.4359	45.6371	43.9414
13.8333	43.7656	18.1016	38.6094	36.9219	39.8984		45.1191	46.6012	48.6745	45.8281	44.0943
13.9167	43.9062	18.3828	38.8672	37.1562	40.0625		45.3237	46.7763	48.9105	46.017	44.2453
14	44.0234	18.6406	39.1016	37.3672	40.2031		45.526	46.9493	49.1438	46.2036	44.3943
14.0833	44.1406	18.875	39.3359	37.6016	40.3672		45.7262	47.1203	49.3745	46.3881	44.5415
14.1667	44.2578	19.1094	39.5703	37.8359	40.5312		45.9243	47.2892	49.6026	46.5704	44.6868
14.25	44.3984	19.3906	39.7578	38.0234	40.6953		46.1201	47.4561	49.8282	46.7507	44.8302
14.3333	44.5391	19.6719	39.9922	38.1875	40.8125		46.3139	47.6209	50.0513	46.9288	44.9718
14.4167	44.6797	19.9297	40.25	38.3984	40.9531		46.5056	47.7839	50.2718	47.105	45.1117
14.5	44.7969	20.1406	40.4609	38.6094	41.1172		46.6952	47.9449	50.4899	47.279	45.2497
14.5833	44.8906	20.3984	40.6719	38.8438	41.2812		46.8828	48.1039	50.7056	47.4511	45.386
14.6667	45.0078	20.6562	40.8828	39.0547	41.4453		47.0684	48.2611	50.9188	47.6212	45.5206
14.75	45.125	20.9141	41.0703	39.2422	41.5625		47.2519	48.4164	51.1296	47.7893	45.6535
14.8333	45.2422	21.1953	41.2812	39.4062	41.6797		47.4335	48.5698	51.3381	47.9554	45.7847
14.9167	45.3359	21.4531	41.4688	39.5938	41.8203		47.6131	48.7214	51.5443	48.1197	45.9142
15	45.4531	21.6875	41.6797	39.7578	41.9609		47.7908	48.8712	51.7481	48.282	46.0421
15.0833	45.5938	21.9453	41.8438	39.9688	42.125		47.9666	49.0192	51.9496	48.4425	46.1684
15.1667	45.7344	22.1797	42.0312	40.1797	42.2422		48.1405	49.1654	52.1489	48.6011	46.2931
15.25	45.875	22.4141	42.2188	40.3438	42.3828		48.3125	49.3099	52.346	48.7579	46.4162
15.3333	45.9688	22.6953	42.4297	40.5078	42.5		48.4826	49.4526	52.5409	48.9128	46.5377
15.4167	46.0625	22.9531	42.6172	40.6953	42.6172		48.6509	49.5937	52.7336	49.066	46.6577
15.5	46.1797	23.1875	42.8047	40.8828	42.7109		48.8174	49.7331	52.9241	49.2173	46.7761
15.5833	46.2969	23.4219	42.9688	41.0469	42.8281		48.9821	49.8708	53.1125	49.367	46.8931
15.6667	46.4141	23.6797	43.1328	41.2109	42.9453		49.145	50.0068	53.2988	49.5149	47.0086
15.75	46.5078	23.9141	43.3203	41.375	43.0625		49.3062	50.1413	53.483	49.661	47.1226
15.8333	46.6016	24.1484	43.4844	41.5391	43.2031		49.4656	50.2741	53.6651	49.8055	47.2352
15.9167	46.7188	24.3594	43.6484	41.7031	43.2969		49.6233	50.4053	53.8452	49.9483	47.3463
16	46.8359	24.6172	43.8125	41.8438	43.4141		49.7794	50.535	54.0233	50.0894	47.4561
16.0833	46.9297	24.875	43.9531	42.0078	43.5312		49.9337	50.6632	54.1994	50.2289	47.5644
16.1667	47	25.0859	44.1172	42.1719	43.6484		50.0863	50.7898	54.3735	50.3668	47.6714
16.25	47.0938	25.2969	44.2578	42.3359	43.7656		50.2374	50.9148	54.5456	50.5031	47.777
16.3333	47.1875	25.5312	44.4219	42.4766	43.8828		50.3868	51.0384	54.7159	50.6378	47.8813
16.4167	47.2812	25.7656	44.5859	42.6172	44		50.5345	51.1606	54.8842	50.7709	47.9842
16.5	47.375	26	44.75	42.7578	44.1172		50.6807	51.2812	55.0507	50.9024	48.0859
16.5833	47.4922	26.2344	44.8906	42.8984	44.2109		50.8253	51.4004	55.2152	51.0325	48.1863
16.6667	47.6094	26.4219	45.0312	43.0625	44.2578		50.9684	51.5182	55.378	51.161	48.2854
16.75	47.7031	26.6328	45.1719	43.2266	44.3281		51.1099	51.6346	55.5389	51.288	48.3832
16.8333	47.7969	26.8438	45.3125	43.3438	44.4453		51.2499	51.7496	55.698	51.4136	48.4798
16.9167	47.8906	27.0781	45.4766	43.4844	44.5625		51.3883	51.8632	55.8554	51.5376	48.5752
17	47.9844	27.3125	45.6172	43.6016	44.6797		51.5253	51.9755	56.0109	51.6603	48.6693
17.0833	48.0547	27.5	45.7344	43.7422	44.7969		51.6608	52.0864	56.1648	51.7814	48.7623
17.1667	48.125	27.7109	45.8516	43.9062	44.8906		51.7949	52.1961	56.3169	51.9012	48.8541
17.25	48.2188	27.9219	45.9688	44.0469	44.9609		51.9275	52.3043	56.4673	52.0196	48.9447
17.3333	48.2891	28.1562	46.1328	44.1641	45.0781		52.0586	52.4113	56.616	52.1366	49.0342
17.4167	48.3828	28.3906	46.2734	44.2812	45.1484		52.1884	52.5171	56.7631	52.2522	49.1225
17.5	48.4766	28.6016	46.3906	44.4219	45.2422		52.3167	52.6215	56.9085	52.3665	49.2098
17.5833	48.5469	28.7891	46.5078	44.5391	45.3359		52.4437	52.7248	57.0523	52.4794	49.2959
17.6667	48.6406	29	46.625	44.6797	45.4531		52.5693	52.8267	57.1945	52.5911	49.3809
17.75	48.7109	29.1875	46.7188	44.7969	45.5469		52.6935	52.9275	57.3351	52.7014	49.4649
17.8333	48.7812	29.375	46.8359	44.9141	45.6406		52.8164	53.0271	57.4741	52.8104	49.5477
17.9167	48.8516	29.6094	46.9766	45.0547	45.7344		52.938	53.1254	57.6115	52.9181	49.6296
18	48.9219	29.8203	47.1406	45.1719	45.8281		53.0583	53.2226	57.7474	53.0246	49.7104
18.0833	48.9922	29.9844	47.2578	45.3125	45.9453		53.1773	53.3187	57.8818	53.1298	49.7901
18.1667	49.1094	30.1484	47.3516	45.4297	46.0156		53.295	53.4136	58.0147	53.2338	49.8689
18.25	49.2031	30.3594	47.4688	45.5469	46.0859		53.4114	53.5073	58.1461	53.3365	49.9467
18.3333	49.2734	30.5234	47.5859	45.6406	46.1562		53.5265	53.6	58.2761	53.4381	50.0234
18.4167	49.2969	30.7109	47.6797	45.7578	46.2266		53.6405	53.6915	58.4045	53.5385	50.0993
18.5	49.3672	30.8984	47.7969	45.8516	46.2734		53.7532	53.7819	58.5316	53.6376	50.1741
18.5833	49.4375	31.0859	47.9375	45.9453	46.3672		53.8646	53.8713	58.6572	53.7356	50.248
18.6667	49.4844	31.3203	48.0547	46.0625	46.4844		53.9749	53.9596	58.7814	53.8325	50.321
18.75	49.5312	31.5312	48.1484	46.1562	46.5781		54.084	54.0468	58.9042	53.9282	50.393
18.8333	49.6016	31.6953	48.2188	46.2734	46.6719		54.1919	54.133	59.0257	54.0228	50.4641
18.9167	49.6953	31.8594	48.3359	46.3906	46.7656		54.2987	54.2182	59.1457	54.1163	50.5343
19	49.7656	32.0469	48.4531	46.4844	46.8359		54.4043	54.3023	59.2645	54.2086	50.6037
19.0833	49.7891	32.2344	48.5469	46.5781	46.9297		54.5087	54.3855	59.3819	54.2999	50.6721
19.1667	49.8359	32.4219	48.6406	46.6953	47.0234		54.6121	54.4676	59.498	54.3901	50.7397
19.25	49.9062	32.5859	48.7344	46.8125	47.0938		54.7143	54.5488	59.6128	54.4792	50.8064
19.3333	50	32.75	48.8281	46.9062	47.1406		54.8153	54.629	59.7263	54.5673	50.8723
19.4167	50.0703	32.9609	48.9453	46.9766	47.2344		54.9144	54.7082	59.8385	54.6544	50.9373
19.5	50.1406	33.1484	49.0391	47.0703	47.3047		55.0114	54.7865	59.9495	54.7404	51.0016
19.5833	50.2109	33.3125	49.1328	47.1875	47.375		55.1063	54.8639	60.0593	54.8253	51.065
19.6667	50.3047	33.4531	49.2266	47.3047	47.4688		55.1992	54.9403	60.1678	54.9093	51.1276
19.75	50.375	33.6172	49.3203	47.4219	47.5391		55.2901	55.0159	60.2751	54.9923	51.1894
19.8333	50.4219	33.8047	49.4141	47.5156	47.6094		55.3789	55.0905	60.3812	55.0743	51.2504
19.9167	50.4453	33.9688	49.5078	47.6094	47.6797		55.4657	55.1642	60.4861	55.1553	51.3107
20	50.4922	34.1562	49.5781	47.7031	47.75		55.5514	55.2371	60.5898	55.2354	51.3702
20.0833	50.5859	34.3203	49.6484	47.7969	47.8438		55.6361	55.3091	60.6924	55.3145	51.4289
20.1667	50.6328	34.5078	49.7422	47.8906	47.9141		55.7198	55.3802	60.7938	55.3926	51.4869
20.25	50.6797	34.6719	49.8359	47.9844	47.9609		55.8026	55.4504	60.8941	55.4699	51.5441
20.3333	50.75	34.8125	49.9297	48.0547	48.0078		55.8843	55.5199	60.9933	55.5462	51.6007
20.4167	50.8203	34.9766	50	48.1719	48.0547		55.9651	55.5885	61.0913	55.6216	51.6565
20.5	50.8672	35.1172	50.0938	48.2422	48.125		56.045	55.6563	61.1883	55.6961	51.7116
20.5833	50.9375	35.2812	50.1875	48.3125	48.2188		56.1239	55.7233	61.2842	55.7697	51.766
20.6667	50.9844	35.4453	50.2812	48.3828	48.2891		56.2019	55.7894	61.379	55.8424	51.8197
20.75	51.0547	35.5859	50.3516	48.4766	48.3594		56.279	55.8548	61.4727	55.9143	51.8727
20.8333	51.1016	35.7266	50.4219	48.5938	48.4297		56.3551	55.9194	61.5654	55.9853	51.9251
20.9167	51.1484	35.8672	50.5156	48.6641	48.5		56.4304	55.9833	61.657	56.0555	51.9768
21	51.2188	36.0312	50.5859	48.7578	48.5469		56.5048	56.0463	61.7477	56.1248	52.0279
21.0833	51.2656	36.1719	50.6797	48.8281	48.5938		56.5783	56.1086	61.8373	56.1932	52.0783
21.1667	51.3125	36.3125	50.75	48.8984	48.6641		56.6509	56.1702	61.9259	56.2609	52.128
21.25	51.3828	36.4531	50.7969	48.9922	48.7109		56.7227	56.2311	62.0135	56.3278	52.1771
21.3333	51.4766	36.5938	50.8906	49.0859	48.7578		56.7937	56.2912	62.1001	56.3938	52.2256
21.4167	51.5234	36.7344	50.9609	49.1797	48.8281		56.8638	56.3506	62.1858	56.459	52.2735
21.5	51.5469	36.8984	51.0547	49.25	48.9219		56.933	56.4093	62.2705	56.5235	52.3208
21.5833	51.5938	37.0391	51.1484	49.2969	48.9922		57.0014	56.4672	62.3543	56.5872	52.3675
21.6667	51.6641	37.1562	51.2188	49.3438	49.0625		57.0691	56.5245	62.4371	56.6501	52.4136
21.75	51.7109	37.2969	51.2422	49.4141	49.1094		57.1359	56.5811	62.519	56.7123	52.4591
21.8333	51.7578	37.4375	51.3125	49.5078	49.1562		57.2019	56.6371	62.6	56.7737	52.504
21.9167	51.8281	37.5781	51.3828	49.6016	49.2031		57.2671	56.6923	62.68	56.8343	52.5484
22	51.875	37.7188	51.4531	49.6953	49.2734		57.3316	56.7469	62.7592	56.8943	52.5922
22.0833	51.9219	37.8359	51.5469	49.7656	49.3203		57.3953	56.8009	62.8375	56.9535	52.6354
22.1667	51.9688	37.9766	51.6172	49.8359	49.3906		57.4582	56.8542	62.9149	57.012	52.6781
22.25	52.0156	38.0938	51.7109	49.9062	49.4609		57.5204	56.9069	62.9915	57.0698	52.7203
22.3333	52.0391	38.2344	51.7578	49.9766	49.5312		57.5818	56.9589	63.0671	57.1268	52.7619
22.4167	52.1094	38.3984	51.8047	50.0469	49.5547		57.6425	57.0103	63.142	57.1832	52.803
22.5	52.1562	38.5391	51.875	50.0938	49.6016		57.7024	57.0612	63.216	57.2389	52.8436
22.5833	52.2266	38.6562	51.9688	50.1406	49.6719		57.7617	57.1114	63.2892	57.2939	52.8836
22.6667	52.25	38.7734	52.0156	50.2109	49.7422		57.8202	57.161	63.3615	57.3483	52.9232
22.75	52.2969	38.8906	52.0625	50.3047	49.7891		57.878	57.21	63.4331	57.402	52.9622
22.8333	52.3672	39.0078	52.1094	50.3984	49.8125		57.9351	57.2584	63.5038	57.455	53.0008
22.9167	52.4141	39.125	52.1562	50.4453	49.8594		57.9915	57.3062	63.5737	57.5074	53.0389
23	52.4141	39.2422	52.2031	50.5156	49.9062		58.0473	57.3535	63.6429	57.5592	53.0765
23.0833	52.4609	39.3594	52.2969	50.5625	49.9766		58.1023	57.4002	63.7113	57.6103	53.1136
23.1667	52.5078	39.4766	52.3672	50.6328	50.0469		58.1567	57.4464	63.7789	57.6607	53.1502
23.25	52.5547	39.6172	52.4375	50.75	50.1172		58.2105	57.492	63.8458	57.7106	53.1864
23.3333	52.6016	39.7344	52.5078	50.8203	50.1641		58.2635	57.537	63.9119	57.7599	53.2221
23.4167	52.6719	39.8516	52.5781	50.8672	50.2109		58.316	57.5816	63.9773	57.8085	53.2573
23.5	52.7188	39.9688	52.6016	50.9375	50.2812		58.3677	57.6255	64.042	57.8566	53.2922
23.5833	52.7891	40.1094	52.6484	50.9844	50.3047		58.4189	57.669	64.1059	57.904	53.3265
23.6667	52.8125	40.2031	52.6953	51.0312	50.3516		58.4694	57.7119	64.1691	57.9509	53.3605
23.75	52.8125	40.3203	52.7656	51.0781	50.3984		58.5193	57.7544	64.2316	57.9972	53.394
23.8333	52.8359	40.4141	52.8594	51.1719	50.4219		58.5686	57.7963	64.2934	58.0429	53.4271
23.9167	52.8594	40.5312	52.9062	51.2422	50.4688		58.6173	57.8377	64.3545	58.0881	53.4597
24	52.9062	40.6719	52.9531	51.2891	50.5156		58.6654	57.8787	64.415	58.1327	53.492
24.0833	52.9531	40.7891	53.0234	51.3359	50.5859		58.7129	57.9191	64.4747	58.1767	53.5238
24.1667	53	40.9062	53.0703	51.3828	50.6328		58.7598	57.959	64.5338	58.2202	53.5552
24.25	53.0469	41.0234	53.1172	51.4297	50.7031		58.8061	57.9985	64.5922	58.2632	53.5863
24.3333	53.0938	41.1172	53.1406	51.5	50.75		58.8518	58.0375	64.65	58.3056	53.6169
24.4167	53.1406	41.2109	53.1875	51.5703	50.7734		58.897	58.0761	64.7071	58.3475	53.6472
24.5	53.1875	41.3281	53.2578	51.6406	50.8203		58.9416	58.1142	64.7636	58.3889	53.6771
24.5833	53.2578	41.4453	53.3281	51.6875	50.8672		58.9857	58.1518	64.8194	58.4297	53.7066
24.6667	53.3281	41.5391	53.375	51.7578	50.9141		59.0292	58.189	64.8746	58.4701	53.7357
24.75	53.3516	41.6328	53.4219	51.8047	50.9609		59.0721	58.2257	64.9292	58.5099	53.7644
24.8333	53.3516	41.75	53.4453	51.875	51.0078		59.1145	58.262	64.9832	58.5493	53.7928
24.9167	53.375	41.8438	53.5156	51.9453	51.0312		59.1564	58.2979	65.0366	58.5881	53.8208
25	53.375	41.9609	53.5625	52.0156	51.1016		59.1978	58.3333	65.0894	58.6265	53.8485
25.0833	53.375	42.0781	53.6328	52.0625	51.1484		59.2386	58.3683	65.1416	58.6644	53.8758
25.1667	53.4219	42.1719	53.7031	52.1094	51.1719		59.279	58.4029	65.1932	58.7018	53.9028
25.25	53.5156	42.2656	53.75	52.1562	51.1953		59.3188	58.4371	65.2443	58.7387	53.9294
25.3333	53.5859	42.3359	53.7969	52.2266	51.2656		59.3581	58.4708	65.2947	58.7752	53.9557
25.4167	53.6562	42.4531	53.8203	52.2734	51.3125		59.3969	58.5042	65.3446	58.8112	53.9817
25.5	53.7031	42.5469	53.8672	52.3203	51.3359		59.4352	58.5372	65.394	58.8467	54.0073
25.5833	53.7031	42.6406	53.9141	52.3438	51.3828		59.473	58.5698	65.4428	58.8818	54.0326
25.6667	53.7266	42.7344	53.9609	52.3906	51.4062		59.5104	58.6019	65.491	58.9165	54.0576
25.75	53.75	42.8281	54.0078	52.4609	51.4531		59.5472	58.6337	65.5387	58.9507	54.0823
25.8333	53.7969	42.9453	54.0547	52.5312	51.5234		59.5836	58.6652	65.5859	58.9845	54.1067
25.9167	53.8438	43.0156	54.1016	52.5781	51.5938		59.6195	58.6962	65.6325	59.0178	54.1307
26	53.8906	43.1094	54.125	52.6016	51.6406		59.655	58.7269	65.6787	59.0507	54.1544
26.0833	53.9141	43.2266	54.1719	52.6719	51.6641		59.69	58.7572	65.7243	59.0832	54.1779
26.1667	53.9375	43.3203	54.2422	52.7188	51.7109		59.7245	58.7872	65.7694	59.1153	54.201
26.25	53.9375	43.4141	54.2422	52.7656	51.7578		59.7586	58.8167	65.8139	59.147	54.2239
26.3333	54.0078	43.5078	54.2891	52.8125	51.7812		59.7923	58.846	65.858	59.1782	54.2464
26.4167	54.0781	43.5781	54.3359	52.8828	51.8047		59.8255	58.8749	65.9016	59.2091	54.2687
26.5	54.125	43.6484	54.4062	52.9297	51.875		59.8583	58.9034	65.9447	59.2395	54.2907
26.5833	54.1484	43.7422	54.4531	53	51.9219		59.8906	58.9316	65.9874	59.2696	54.3124
26.6667	54.1719	43.8594	54.5234	53.0469	51.9453		59.9226	58.9595	66.0295	59.2993	54.3339
26.75	54.1719	43.9531	54.5703	53.0469	51.9688		59.9541	58.987	66.0712	59.3286	54.355
26.8333	54.2188	44.0234	54.6172	53.0938	51.9922		59.9852	59.0142	66.1124	59.3575	54.3759
26.9167	54.2656	44.0938	54.6406	53.1641	52.0156		60.0159	59.0411	66.1531	59.386	54.3966
27	54.2891	44.1406	54.6641	53.2344	52.0625		60.0461	59.0677	66.1934	59.4142	54.417
27.0833	54.3125	44.2344	54.7109	53.2812	52.1094		60.076	59.0939	66.2333	59.442	54.4371
27.1667	54.3594	44.3281	54.7578	53.3047	52.1562		60.1055	59.1198	66.2727	59.4694	54.4569
27.25	54.3828	44.4219	54.7812	53.3516	52.1797		60.1346	59.1455	66.3116	59.4965	54.4765
27.3333	54.4062	44.5391	54.8281	53.3984	52.2031		60.1633	59.1708	66.3501	59.5232	54.4959
27.4167	54.4297	44.6094	54.875	53.4453	52.25		60.1916	59.1958	66.3882	59.5496	54.515
27.5	54.4766	44.6797	54.8984	53.4922	52.2734		60.2195	59.2205	66.4259	59.5756	54.5339
27.5833	54.5234	44.7734	54.9219	53.5391	52.3203		60.2471	59.2449	66.4631	59.6013	54.5525
27.6667	54.5703	44.8672	54.9688	53.5859	52.3672		60.2742	59.269	66.5	59.6266	54.5709
27.75	54.5703	44.9375	54.9922	53.6328	52.3906		60.301	59.2929	66.5364	59.6516	54.5891
27.8333	54.5938	45.0312	55.0156	53.6328	52.4141		60.3275	59.3164	66.5724	59.6763	54.607
27.9167	54.6406	45.1016	55.0625	53.6797	52.4375		60.3536	59.3397	66.608	59.7006	54.6247
28	54.6641	45.1719	55.1094	53.75	52.4609		60.3793	59.3627	66.6432	59.7246	54.6422
28.0833	54.6875	45.2656	55.1562	53.7969	52.5078		60.4047	59.3854	66.678	59.7483	54.6595
28.1667	54.6875	45.3359	55.2031	53.8203	52.5547		60.4297	59.4078	66.7124	59.7717	54.6765
28.25	54.7344	45.4062	55.2266	53.8672	52.625		60.4544	59.43	66.7464	59.7948	54.6933
28.3333	54.7812	45.4766	55.2734	53.9141	52.6719		60.4787	59.4519	66.7801	59.8175	54.7099
28.4167	54.8281	45.5469	55.2969	53.9609	52.6953		60.5027	59.4736	66.8133	59.84	54.7263
28.5	54.875	45.6172	55.3203	54.0078	52.6953		60.5264	59.495	66.8462	59.8621	54.7425
28.5833	54.875	45.7109	55.3672	54.0547	52.7188		60.5497	59.5161	66.8788	59.884	54.7585
28.6667	54.8984	45.8047	55.4375	54.0781	52.7422		60.5727	59.537	66.9109	59.9055	54.7743
28.75	54.9219	45.8516	55.4609	54.1016	52.7656		60.5954	59.5577	66.9428	59.9268	54.7899
28.8333	54.9688	45.8984	55.4609	54.1484	52.7891		60.6178	59.578	66.9742	59.9477	54.8053
28.9167	54.9922	45.9688	55.4844	54.1953	52.8359		60.6398	59.5982	67.0053	59.9684	54.8205
29	55.0156	46.0625	55.5312	54.2422	52.8594		60.6615	59.6181	67.0361	59.9888	54.8355
29.0833	55.0391	46.1562	55.5781	54.2656	52.9062		60.683	59.6378	67.0665	60.0089	54.8503
29.1667	55.0625	46.25	55.625	54.3125	52.9531		60.7041	59.6572	67.0965	60.0288	54.8649
29.25	55.1328	46.3203	55.6484	54.3594	52.9766		60.7249	59.6764	67.1263	60.0483	54.8794
29.3333	55.1562	46.3906	55.6719	54.4062	53.0234		60.7454	59.6954	67.1557	60.0676	54.8936
29.4167	55.1797	46.4609	55.6953	54.4531	53.0469		60.7656	59.7141	67.1847	60.0866	54.9077
29.5	55.2031	46.5078	55.7422	54.4766	53.0703		60.7855	59.7326	67.2135	60.1054	54.9216
29.5833	55.2266	46.5781	55.7656	54.5234	53.1172		60.8052	59.7509	67.2419	60.1239	54.9353
29.6667	55.25	46.6484	55.7891	54.5703	53.1406		60.8245	59.769	67.27	60.1421	54.9488
29.75	55.2734	46.6953	55.8359	54.5703	53.1406		60.8436	59.7869	67.2978	60.1601	54.9622
29.8333	55.3203	46.7422	55.8594	54.6172	53.1875		60.8623	59.8045	67.3253	60.1779	54.9754
29.9167	55.3438	46.8125	55.9062	54.6641	53.2344		60.8808	59.822	67.3524	60.1953	54.9885
30	55.3672	46.8828	55.9297	54.6875	53.2578		60.8991	59.8392	67.3793	60.2126	55.0013
30.0833	55.3672	46.9766	55.9766	54.7109	53.2812		60.917	59.8563	67.4059	60.2296	55.014
30.1667	55.3906	47.0469	56	54.7344	53.3047		60.9347	59.8731	67.4321	60.2463	55.0266
30.25	55.4141	47.1172	56.0234	54.7812	53.3516		60.9521	59.8897	67.4581	60.2628	55.039
30.3333	55.4844	47.1641	56.0469	54.8047	53.375		60.9693	59.9061	67.4838	60.2791	55.0512
30.4167	55.5078	47.2344	56.0938	54.8281	53.4219		60.9862	59.9224	67.5092	60.2951	55.0633
30.5	55.5312	47.2812	56.1172	54.875	53.4453		61.0028	59.9384	67.5343	60.3109	55.0752
30.5833	55.5312	47.3516	56.1172	54.8984	53.4688		61.0192	59.9542	67.5591	60.3265	55.087
30.6667	55.5312	47.4219	56.1406	54.9219	53.5156		61.0353	59.9699	67.5837	60.3419	55.0986
30.75	55.5781	47.4922	56.1641	54.9688	53.5391		61.0512	59.9854	67.608	60.357	55.1101
30.8333	55.625	47.5625	56.1875	55.0391	53.5625		61.0668	60.0006	67.632	60.3719	55.1214
30.9167	55.6484	47.6094	56.2109	55.0859	53.6094		61.0822	60.0157	67.6557	60.3866	55.1326
31	55.6953	47.6562	56.2578	55.1094	53.6328		61.0973	60.0307	67.6792	60.4011	55.1436
31.0833	55.7188	47.7266	56.3047	55.1328	53.6562		61.1123	60.0454	67.7024	60.4153	55.1545
31.1667	55.7422	47.7969	56.3281	55.1797	53.7031		61.1269	60.06	67.7253	60.4294	55.1653
31.25	55.7656	47.8672	56.3516	55.2266	53.7031		61.1414	60.0744	67.748	60.4432	55.1759
31.3333	55.7656	47.9141	56.375	55.25	53.7031		61.1556	60.0886	67.7704	60.4569	55.1864
31.4167	55.7656	47.9609	56.3984	55.2734	53.7266		61.1695	60.1026	67.7926	60.4703	55.1968
31.5	55.7656	48.0078	56.3984	55.3203	53.75		61.1833	60.1165	67.8146	60.4835	55.207
31.5833	55.7656	48.0781	56.4219	55.3672	53.7969		61.1968	60.1302	67.8363	60.4966	55.2171
31.6667	55.7891	48.1484	56.4688	55.3672	53.8438		61.2101	60.1438	67.8577	60.5094	55.2271
31.75	55.8359	48.2188	56.5156	55.3906	53.8672		61.2232	60.1572	67.8789	60.522	55.237
31.8333	55.8828	48.2656	56.5156	55.4375	53.8906		61.2361	60.1704	67.8999	60.5345	55.2467
31.9167	55.9062	48.3359	56.5156	55.4609	53.9141		61.2487	60.1835	67.9206	60.5467	55.2563
32	55.9297	48.3828	56.5391	55.5078	53.9141		61.2612	60.1964	67.9411	60.5588	55.2657
32.0833	55.9531	48.4297	56.5625	55.5312	53.9609		61.2734	60.2092	67.9614	60.5707	55.2751
32.1667	55.9766	48.5	56.6094	55.5547	54.0078		61.2854	60.2218	67.9815	60.5824	55.2843
32.25	56.0234	48.5703	56.6562	55.5781	54.0312		61.2972	60.2342	68.0013	60.5939	55.2935
32.3333	56.0469	48.6172	56.6797	55.6016	54.0781		61.3089	60.2465	68.0209	60.6052	55.3025
32.4167	56.0469	48.6641	56.6797	55.625	54.1016		61.3203	60.2587	68.0403	60.6164	55.3114
32.5	56.0703	48.7109	56.7031	55.6953	54.1016		61.3315	60.2707	68.0594	60.6274	55.3201
32.5833	56.0938	48.7578	56.7266	55.7422	54.125		61.3425	60.2826	68.0784	60.6382	55.3288
32.6667	56.1406	48.8047	56.75	55.7656	54.1484		61.3533	60.2943	68.0971	60.6488	55.3374
32.75	56.1641	48.875	56.7734	55.7891	54.1953		61.364	60.3059	68.1157	60.6593	55.3458
32.8333	56.1641	48.9219	56.7734	55.7891	54.1953		61.3744	60.3174	68.134	60.6696	55.3542
32.9167	56.1875	48.9688	56.7734	55.8125	54.2188		61.3847	60.3287	68.1521	60.6797	55.3624
33	56.2109	49.0156	56.7734	55.8828	54.2656		61.3947	60.3399	68.17	60.6897	55.3705
33.0833	56.2578	49.0625	56.7734	55.9062	54.2891		61.4046	60.3509	68.1877	60.6995	55.3786
33.1667	56.2578	49.1328	56.8203	55.9062	54.3359		61.4143	60.3619	68.2052	60.7091	55.3865
33.25	56.2812	49.1797	56.8906	55.9297	54.3594		61.4238	60.3726	68.2226	60.7186	55.3943
33.3333	56.3047	49.2266	56.9609	55.9766	54.3828		61.4332	60.3833	68.2397	60.7279	55.402
33.4167	56.3047	49.2734	56.9609	56	54.4297		61.4423	60.3938	68.2566	60.7371	55.4097
33.5	56.3281	49.3203	56.9844	56.0234	54.4531		61.4513	60.4042	68.2734	60.7461	55.4172
33.5833	56.3516	49.3672	57.0078	56.0469	54.4531		61.4601	60.4145	68.2899	60.755	55.4246
33.6667	56.375	49.3906	57.0078	56.0938	54.4766		61.4688	60.4247	68.3063	60.7637	55.432
33.75	56.4219	49.4609	57.0312	56.1406	54.5		61.4773	60.4347	68.3225	60.7722	55.4392
33.8333	56.4219	49.5312	57.0547	56.1406	54.5		61.4856	60.4446	68.3385	60.7807	55.4464
33.9167	56.4219	49.5781	57.0547	56.1406	54.5234		61.4937	60.4544	68.3543	60.7889	55.4535
34	56.4453	49.6016	57.1016	56.1641	54.5469		61.5017	60.4641	68.3699	60.7971	55.4604
34.0833	56.4922	49.6484	57.125	56.2109	54.5703		61.5095	60.4737	68.3854	60.805	55.4673
34.1667	56.5156	49.6953	57.125	56.2578	54.6172		61.5172	60.4831	68.4007	60.8129	55.4741
34.25	56.5156	49.7656	57.125	56.2812	54.6406		61.5247	60.4925	68.4159	60.8206	55.4808
34.3333	56.5391	49.8125	57.125	56.2812	54.6875		61.532	60.5017	68.4308	60.8282	55.4875
34.4167	56.5391	49.8594	57.1719	56.3047	54.7109		61.5392	60.5108	68.4444	60.8356	55.494
34.5	56.5625	49.9297	57.1953	56.3281	54.7109		61.5463	60.5198	68.4552	60.8429	55.5005
34.5833	56.6094	49.9766	57.2422	56.375	54.7109		61.5532	60.5287	68.4631	60.8501	55.5069
34.6667	56.6328	50	57.2656	56.4219	54.7344		61.5599	60.5375	68.4682	60.8571	55.5132
34.75	56.6328	50.0469	57.3125	56.4219	54.7812		61.5665	60.5462	68.4705	60.864	55.5194
34.8333	56.6562	50.0703	57.3125	56.4219	54.7812		61.5729	60.5548	68.4699	60.8708	55.5255
34.9167	56.6562	50.1172	57.3125	56.4688	54.8047		61.5792	60.5633	68.4665	60.8775	55.5316
35	56.6562	50.1641	57.3125	56.5156	54.8281		61.5854	60.5717	68.4615	60.884	55.5376
35.0833	56.6562	50.2109	57.3359	56.5391	54.8516		61.5914	60.58	68.4562	60.8904	55.5435
35.1667	56.6797	50.2578	57.3594	56.5625	54.875		61.5973	60.5881	68.4509	60.8967	55.5493
35.25	56.7266	50.3047	57.3828	56.5859	54.8984		61.603	60.5962	68.4454	60.9028	55.5551
35.3333	56.75	50.3516	57.4062	56.6094	54.9219		61.6086	60.6042	68.4397	60.9089	55.5608
35.4167	56.75	50.3984	57.4062	56.6328	54.9453		61.614	60.6121	68.4339	60.9148	55.5664
35.5	56.7734	50.4453	57.4297	56.6562	54.9688		61.6194	60.6199	68.4279	60.9206	55.5719
35.5833	56.7734	50.4688	57.4531	56.6797	54.9922		61.6245	60.6276	68.4218	60.9263	55.5774
35.6667	56.7734	50.5156	57.4766	56.6797	55.0156		61.6296	60.6352	68.4156	60.9319	55.5828
35.75	56.7734	50.5391	57.5	56.7266	55.0625		61.6345	60.6427	68.4092	60.9373	55.5882
35.8333	56.7969	50.5859	57.5469	56.7734	55.0859		61.6393	60.6502	68.4027	60.9427	55.5934
35.9167	56.8438	50.6328	57.5703	56.7969	55.0859		61.644	60.6575	68.396	60.9479	55.5986
36	56.8906	50.6562	57.5703	56.8203	55.1094		61.6486	60.6648	68.3892	60.953	55.6038
36.0833	56.9141	50.6797	57.5938	56.8438	55.1328		61.653	60.672	68.3823	60.9581	55.6088
36.1667	56.9375	50.6797	57.6172	56.8438	55.1328		61.6573	60.679	68.3752	60.963	55.6139
36.25	56.9375	50.7266	57.6172	56.8672	55.1562		61.6614	60.686	68.3681	60.9678	55.6188
36.3333	56.9375	50.7969	57.6172	56.9141	55.1797		61.6655	60.693	68.3607	60.9725	55.6237
36.4167	56.9609	50.8438	57.6406	56.9141	55.2031		61.6694	60.6998	68.3533	60.9771	55.6285
36.5	56.9609	50.8906	57.6641	56.9375	55.2266		61.6733	60.7065	68.3457	60.9816	55.6333
36.5833	56.9844	50.9375	57.6641	56.9375	55.25		61.677	60.7132	68.338	60.986	55.638
36.6667	56.9844	50.9844	57.6641	56.9844	55.25		61.6805	60.7198	68.3302	60.9903	55.6426
36.75	56.9844	51.0312	57.6641	57.0312	55.2734		61.684	60.7263	68.3223	60.9945	55.6472
36.8333	57.0078	51.0547	57.6641	57.0312	55.2969		61.6874	60.7328	68.3142	60.9986	55.6517
36.9167	57.0078	51.1016	57.6875	57.0312	55.3203		61.6906	60.7391	68.306	61.0026	55.6562
37	57.0312	51.1484	57.6875	57.0312	55.3438		61.6937	60.7454	68.2977	61.0065	55.6606
37.0833	57.0781	51.1719	57.6875	57.0781	55.3672		61.6968	60.7516	68.2893	61.0103	55.6649
37.1667	57.125	51.1953	57.7109	57.1016	55.3906		61.6997	60.7577	68.2808	61.0141	55.6692
37.25	57.125	51.2656	57.7578	57.1016	55.4141		61.7025	60.7638	68.2721	61.0177	55.6735
37.3333	57.1484	51.3125	57.7578	57.125	55.4375		61.7052	60.7698	68.2634	61.0212	55.6777
37.4167	57.1719	51.3125	57.7578	57.1484	55.4375		61.7078	60.7757	68.2545	61.0247	55.6818
37.5	57.1719	51.3359	57.7812	57.1484	55.4609		61.7103	60.7815	68.2455	61.028	55.6859
37.5833	57.1719	51.3594	57.8281	57.1719	55.4844		61.7127	60.7873	68.2364	61.0313	55.6899
37.6667	57.1953	51.3828	57.8516	57.1719	55.5078		61.715	60.793	68.2272	61.0345	55.6939
37.75	57.2188	51.4297	57.8516	57.1719	55.5312		61.7172	60.7987	68.2179	61.0376	55.6978
37.8333	57.2188	51.4766	57.8516	57.2422	55.5312		61.7193	60.8042	68.2085	61.0406	55.7017
37.9167	57.2188	51.5	57.875	57.3359	55.5547		61.7213	60.8097	68.199	61.0435	55.7055
38	57.2188	51.5234	57.8984	57.3594	55.5781		61.7231	60.8152	68.1893	61.0464	55.7093
38.0833	57.2422	51.5469	57.8984	57.3594	55.6016		61.7249	60.8206	68.1796	61.0491	55.713
38.1667	57.2656	51.5938	57.8984	57.3594	55.625		61.7267	60.8259	68.1698	61.0518	55.7167
38.25	57.2891	51.6172	57.8984	57.3828	55.625		61.7283	60.8311	68.1599	61.0544	55.7204
38.3333	57.3125	51.6641	57.8984	57.4062	55.6484		61.7298	60.8363	68.1499	61.0569	55.724
38.4167	57.3125	51.7109	57.9219	57.4062	55.6484		61.7312	60.8414	68.1397	61.0594	55.7275
38.5	57.3125	51.7578	57.9453	57.4062	55.6719		61.7325	60.8465	68.1295	61.0617	55.731
38.5833	57.3594	51.8047	57.9922	57.4297	55.7188		61.7338	60.8515	68.1192	61.064	55.7345
38.6667	57.3828	51.8281	57.9922	57.4297	55.7422		61.7349	60.8564	68.1088	61.0662	55.7379
38.75	57.4062	51.8516	57.9922	57.4531	55.7656		61.736	60.8613	68.0983	61.0684	55.7413
38.8333	57.4062	51.875	58.0156	57.4766	55.7656		61.737	60.8661	68.0877	61.0704	55.7446
38.9167	57.4062	51.8984	58.0391	57.4766	55.7891		61.7379	60.8709	68.077	61.0724	55.7479
39	57.4062	51.9453	58.0391	57.5	55.8125		61.7387	60.8756	68.0663	61.0743	55.7511
39.0833	57.4297	51.9688	58.0625	57.5	55.8125		61.7394	60.8803	68.0554	61.0762	55.7543
39.1667	57.4531	52.0156	58.0625	57.5234	55.8359		61.7401	60.8849	68.0444	61.0779	55.7575
39.25	57.4531	52.0391	58.0625	57.5234	55.8594		61.7406	60.8894	68.0334	61.0797	55.7606
39.3333	57.4766	52.0625	58.0859	57.5469	55.8594		61.7411	60.8939	68.0223	61.0813	55.7637
39.4167	57.5	52.0859	58.1094	57.5938	55.8828		61.7415	60.8983	68.0111	61.0828	55.7667
39.5	57.5234	52.1094	58.1094	57.6172	55.9062		61.7418	60.9027	67.9998	61.0843	55.7698
39.5833	57.5469	52.1562	58.1094	57.6641	55.9297		61.742	60.907	67.9884	61.0858	55.7727
39.6667	57.5469	52.1562	58.1094	57.7109	55.9531		61.7422	60.9113	67.977	61.0871	55.7757
39.75	57.5469	52.2031	58.1094	57.7344	55.9531		61.7423	60.9155	67.9654	61.0884	55.7785
39.8333	57.5469	52.25	58.1328	57.7344	55.9766		61.7423	60.9197	67.9538	61.0897	55.7814
39.9167	57.5469	52.25	58.1797	57.7344	55.9766		61.7422	60.9238	67.9421	61.0908	55.7842
40	57.5469	52.25	58.1797	57.7578	56		61.7421	60.9279	67.9303	61.0919	55.787
40.0833	57.5469	52.2734	58.1797	57.7812	56.0234		61.7418	60.9319	67.9185	61.093	55.7898
40.1667	57.5469	52.3203	58.2031	57.8281	56.0469		61.7415	60.9359	67.9065	61.0939	55.7925
40.25	57.5703	52.3672	58.2031	57.8516	56.0469		61.7412	60.9399	67.8945	61.0949	55.7952
40.3333	57.5938	52.4141	58.2266	57.8516	56.0703		61.7407	60.9437	67.8824	61.0957	55.7978
40.4167	57.6406	52.4375	58.25	57.8516	56.0938		61.7402	60.9476	67.8703	61.0965	55.8004
40.5	57.6641	52.4609	58.25	57.8516	56.0938		61.7396	60.9514	67.858	61.0973	55.803
40.5833	57.6641	52.4844	58.25	57.8281	56.1172		61.739	60.9551	67.8457	61.0979	55.8055
40.6667	57.6641	52.5078	58.25	57.8281	56.1406		61.7383	60.9588	67.8334	61.0986	55.8081
40.75	57.6641	52.5078	58.25	57.8281	56.1641		61.7375	60.9625	67.8209	61.0991	55.8105
40.8333	57.6641	52.5547	58.25	57.8281	56.1875		61.7366	60.9661	67.8084	61.0996	55.813
40.9167	57.6641	52.6016	58.25	57.8281	56.1875		61.7357	60.9697	67.7958	61.1001	55.8154
41	57.6875	52.625	58.25	57.8281	56.2109		61.7347	60.9732	67.7831	61.1005	55.8178
41.0833	57.7109	52.6484	58.25	57.8516	56.2344		61.7337	60.9767	67.7704	61.1008	55.8202
41.1667	57.7109	52.6719	58.2969	57.9453	56.2578		61.7326	60.9801	67.7576	61.1011	55.8225
41.25	57.7344	52.6953	58.3203	58.0156	56.2578		61.7314	60.9835	67.7448	61.1013	55.8248
41.3333	57.7344	52.7422	58.3438	58.0156	56.2578		61.7302	60.9869	67.7318	61.1015	55.8271
41.4167	57.7578	52.7656	58.3672	58.0391	56.2812		61.7288	60.9902	67.7188	61.1016	55.8293
41.5	57.7812	52.7891	58.3672	58.0625	56.3047		61.7275	60.9935	67.7058	61.1017	55.8315
41.5833	57.7812	52.7891	58.3672	58.0391	56.3281		61.7261	60.9968	67.6927	61.1017	55.8337
41.6667	57.8047	52.8125	58.3672	58.0391	56.3281		61.7246	61	67.6795	61.1017	55.8359
41.75	57.8281	52.8359	58.3672	58.0391	56.3281		61.723	61.0031	67.6662	61.1016	55.838
41.8333	57.8281	52.8828	58.3672	58.0391	56.3516		61.7214	61.0063	67.6529	61.1015	55.8401
41.9167	57.8281	52.9062	58.3672	58.0391	56.3516		61.7198	61.0094	67.6396	61.1013	55.8422
42	57.8516	52.9297	58.3672	58.0391	56.375		61.718	61.0124	67.6261	61.1011	55.8442
42.0833	57.875	52.9766	58.3672	58.0625	56.3984		61.7163	61.0154	67.6127	61.1008	55.8462
42.1667	57.8984	52.9766	58.3672	58.1094	56.4219		61.7144	61.0184	67.5991	61.1005	55.8482
42.25	57.8984	53	58.3672	58.1562	56.4453		61.7125	61.0214	67.5855	61.1002	55.8502
42.3333	57.8984	53.0234	58.3906	58.2031	56.4688		61.7106	61.0243	67.5719	61.0997	55.8522
42.4167	57.8984	53.0469	58.4141	58.25	56.4688		61.7086	61.0272	67.5581	61.0993	55.8541
42.5	57.9219	53.0703	58.4375	58.25	56.4688		61.7065	61.03	67.5444	61.0988	55.856
42.5833	57.9219	53.0938	58.4375	58.25	56.4922		61.7044	61.0328	67.5305	61.0982	55.8579
42.6667	57.9219	53.0938	58.4609	58.2734	56.4922		61.7023	61.0356	67.5167	61.0976	55.8597
42.75	57.9219	53.1172	58.4609	58.2734	56.5156		61.7	61.0383	67.5027	61.097	55.8615
42.8333	57.9219	53.1406	58.4609	58.2734	56.5391		61.6978	61.041	67.4887	61.0963	55.8634
42.9167	57.9219	53.1875	58.4844	58.2969	56.5859		61.6955	61.0437	67.4747	61.0956	55.8651
43	57.9219	53.2344	58.5078	58.2969	56.5859		61.6931	61.0464	67.4606	61.0948	55.8669
43.0833	57.9219	53.2578	58.5312	58.2969	56.5859		61.6907	61.049	67.4464	61.094	55.8686
43.1667	57.9453	53.2812	58.5312	58.3203	56.5859		61.6882	61.0516	67.4322	61.0932	55.8703
43.25	57.9688	53.2812	58.5312	58.3672	56.5859		61.6857	61.0541	67.418	61.0923	55.872
43.3333	58.0156	53.2812	58.5312	58.3672	56.6094		61.6831	61.0566	67.4037	61.0914	55.8737
43.4167	58.0156	53.3281	58.5312	58.3906	56.6328		61.6805	61.0591	67.3893	61.0904	55.8754
43.5	58.0156	53.3516	58.5312	58.4141	56.6562		61.6778	61.0616	67.3749	61.0894	55.877
43.5833	58.0156	53.3984	58.5312	58.4141	56.6797		61.6751	61.064	67.3605	61.0884	55.8786
43.6667	58.0156	53.4219	58.5312	58.4375	56.6797		61.6724	61.0664	67.346	61.0873	55.8802
43.75	58.0391	53.4219	58.5312	58.4375	56.6797		61.6696	61.0688	67.3314	61.0862	55.8818
43.8333	58.0625	53.4453	58.5312	58.4375	56.6797		61.6667	61.0711	67.3168	61.085	55.8833
43.9167	58.0625	53.4922	58.5312	58.4375	56.7031		61.6638	61.0735	67.3022	61.0838	55.8848
44	58.0859	53.5156	58.5547	58.4375	56.7266		61.6609	61.0757	67.2875	61.0826	55.8863
44.0833	58.0859	53.5156	58.5547	58.4375	56.7266		61.6579	61.078	67.2728	61.0813	55.8878
44.1667	58.1094	53.5391	58.5547	58.4141	56.75		61.6549	61.0802	67.258	61.08	55.8893
44.25	58.1094	53.5391	58.5547	58.4141	56.7734		61.6518	61.0825	67.2432	61.0786	55.8908
44.3333	58.1094	53.5625	58.5781	58.4141	56.7734		61.6487	61.0846	67.2283	61.0773	55.8922
44.4167	58.1094	53.5859	58.5781	58.4141	56.7734		61.6456	61.0868	67.2134	61.0758	55.8936
44.5	58.1094	53.6094	58.5781	58.4141	56.7969		61.6424	61.0889	67.1985	61.0744	55.895
44.5833	58.1094	53.6328	58.5781	58.4141	56.8203		61.6392	61.091	67.1835	61.0729	55.8964
44.6667	58.1094	53.6562	58.5781	58.4375	56.8203		61.6359	61.0931	67.1685	61.0714	55.8978
44.75	58.1094	53.6797	58.5781	58.5312	56.8438		61.6326	61.0952	67.1534	61.0699	55.8991
44.8333	58.1094	53.6797	58.5781	58.6484	56.8672		61.6292	61.0972	67.1383	61.0683	55.9004
44.9167	58.1094	53.7266	58.6016	58.6719	56.8672		61.6258	61.0992	67.1231	61.0667	55.9017
45	58.1562	53.7734	58.625	58.6719	56.8672		61.6224	61.1012	67.1079	61.065	55.903
45.0833	58.1797	53.7734	58.625	58.6719	56.8672		61.6189	61.1031	67.0927	61.0633	55.9043
45.1667	58.1797	53.7734	58.625	58.6953	56.8906		61.6154	61.1051	67.0774	61.0616	55.9056
45.25	58.2266	53.7969	58.625	58.7188	56.9141		61.6119	61.107	67.0621	61.0599	55.9068
45.3333	58.25	53.8203	58.6484	58.7422	56.9141		61.6083	61.1089	67.0467	61.0581	55.9081
45.4167	58.25	53.8438	58.6484	58.7422	56.9609		61.6046	61.1108	67.0314	61.0563	55.9093
45.5	58.25	53.8672	58.6484	58.7422	56.9844		61.601	61.1126	67.0159	61.0545	55.9105
45.5833	58.25	53.8906	58.6484	58.7422	56.9844		61.5973	61.1144	67.0005	61.0526	55.9117
45.6667	58.25	53.8906	58.6719	58.7656	57.0078		61.5936	61.1162	66.985	61.0507	55.9128
45.75	58.2734	53.9141	58.6719	58.7891	57.0078		61.5898	61.118	66.9694	61.0488	55.914
45.8333	58.2734	53.9141	58.6719	58.8125	57.0078		61.586	61.1198	66.9539	61.0469	55.9151
45.9167	58.2734	53.9609	58.6719	58.7656	57.0312		61.5821	61.1215	66.9383	61.0449	55.9162
46	58.2969	53.9844	58.6484	58.7188	57.0312		61.5783	61.1232	66.9226	61.0429	55.9174
46.0833	58.2969	54.0078	58.6484	58.7188	57.0312		61.5744	61.1249	66.9069	61.0409	55.9185
46.1667	58.2969	54.0078	58.6484	58.7188	57.0547		61.5704	61.1266	66.8912	61.0388	55.9195
46.25	58.3203	54.0078	58.6484	58.7188	57.1016		61.5665	61.1282	66.8755	61.0367	55.9206
46.3333	58.3438	54.0312	58.625	58.7188	57.1016		61.5625	61.1299	66.8597	61.0346	55.9217
46.4167	58.3438	54.0547	58.625	58.7422	57.1016		61.5584	61.1315	66.8439	61.0325	55.9227
46.5	58.3203	54.1016	58.625	58.8359	57.125		61.5543	61.1331	66.828	61.0303	55.9237
46.5833	58.3203	54.1016	58.625	58.9531	57.125		61.5502	61.1347	66.8122	61.0281	55.9248
46.6667	58.3203	54.125	58.625	59.0234	57.125		61.5461	61.1362	66.7962	61.0259	55.9258
46.75	58.3203	54.1484	58.625	59.0703	57.125		61.5419	61.1378	66.7803	61.0236	55.9268
46.8333	58.3203	54.1484	58.6484	59.0938	57.125		61.5378	61.1393	66.7643	61.0214	55.9277
46.9167	58.3203	54.1484	58.6484	59.1172	57.1484		61.5335	61.1408	66.7483	61.0191	55.9287
47	58.3438	54.1953	58.6484	59.1406	57.1719		61.5293	61.1423	66.7323	61.0168	55.9297
47.0833	58.3672	54.2188	58.6719	59.1641	57.1953		61.525	61.1438	66.7162	61.0144	55.9306
47.1667	58.3672	54.2422	58.7188	59.1641	57.1953		61.5207	61.1452	66.7001	61.012	55.9315
47.25	58.3672	54.2422	58.7891	59.1875	57.1953		61.5163	61.1466	66.684	61.0097	55.9324
47.3333	58.3672	54.2422	58.7891	59.2109	57.1953		61.512	61.1481	66.6679	61.0072	55.9333
47.4167	58.3672	54.2656	58.7891	59.2109	57.2188		61.5076	61.1495	66.6517	61.0048	55.9342
47.5	58.3906	54.2891	58.7891	59.2344	57.2188		61.5031	61.1508	66.6355	61.0024	55.9351
47.5833	58.3906	54.3125	58.7891	59.2344	57.2188		61.4987	61.1522	66.6192	60.9999	55.936
47.6667	58.3906	54.3359	58.7891	59.2344	57.2188		61.4942	61.1536	66.603	60.9974	55.9369
47.75	58.3906	54.3594	58.7891	59.2344	57.2422		61.4897	61.1549	66.5867	60.9948	55.9377
47.8333	58.4141	54.3594	58.7891	59.2344	57.2891		61.4851	61.1562	66.5703	60.9923	55.9385
47.9167	58.4375	54.3594	58.7891	59.2344	57.2891		61.4806	61.1575	66.554	60.9897	55.9394
48	58.4375	54.3828	58.7891	59.2812	57.2891		61.476	61.1588	66.5376	60.9871	55.9402
48.0833	58.4375	54.4062	58.7891	59.3047	57.3125		61.4713	61.1601	66.5212	60.9845	55.941
48.1667	58.4375	54.4297	58.7891	59.3047	57.3359		61.4667	61.1613	66.5048	60.9819	55.9418
48.25	58.4375	54.4531	58.7891	59.3281	57.3359		61.462	61.1626	66.4883	60.9792	55.9426
48.3333	58.4375	54.4531	58.8125	59.3281	57.3359		61.4573	61.1638	66.4719	60.9766	55.9434
48.4167	58.4375	54.4766	58.8125	59.3281	57.3359		61.4526	61.165	66.4554	60.9739	55.9441
48.5	58.4375	54.4766	58.8125	59.3516	57.3594		61.4479	61.1662	66.4388	60.9711	55.9449
48.5833	58.4375	54.5	58.8125	59.3984	57.3828		61.4431	61.1674	66.4223	60.9684	55.9456
48.6667	58.4375	54.5	58.8125	59.3984	57.3828		61.4383	61.1685	66.4057	60.9657	55.9464
48.75	58.4375	54.5234	58.8125	59.3984	57.3828		61.4335	61.1697	66.3891	60.9629	55.9471
48.8333	58.4609	54.5469	58.8359	59.3984	57.3828		61.4286	61.1708	66.3725	60.9601	55.9478
48.9167	58.4609	54.5469	58.8594	59.3984	57.3828		61.4238	61.172	66.3558	60.9573	55.9485
49	58.4844	54.5703	58.8594	59.4219	57.3828		61.4189	61.1731	66.3391	60.9544	55.9492
49.0833	58.4844	54.5938	58.8359	59.4219	57.3828		61.414	61.1742	66.3224	60.9516	55.9499
49.1667	58.4844	54.6172	58.8359	59.4219	57.3828		61.409	61.1753	66.3057	60.9487	55.9506
49.25	58.4844	54.6406	58.8359	59.4219	57.4062		61.4041	61.1763	66.289	60.9458	55.9513
49.3333	58.5078	54.6641	58.8359	59.4453	57.4297		61.3991	61.1774	66.2722	60.9429	55.952
49.4167	58.5078	54.6641	58.8359	59.4453	57.4297		61.3941	61.1785	66.2554	60.94	55.9526
49.5	58.5078	54.6875	58.8359	59.4453	57.4297		61.3891	61.1795	66.2386	60.9371	55.9533
49.5833	58.5078	54.7109	58.8359	59.4688	57.4297		61.384	61.1805	66.2218	60.9341	55.9539
49.6667	58.5078	54.7109	58.8359	59.4922	57.4531		61.379	61.1815	66.2049	60.9312	55.9546
49.75	58.5312	54.7109	58.8359	59.4922	57.4766		61.3739	61.1825	66.1881	60.9282	55.9552
49.8333	58.5547	54.7109	58.8359	59.4922	57.5234		61.3688	61.1835	66.1712	60.9252	55.9558
49.9167	58.5547	54.7109	58.8594	59.4922	57.5234		61.3636	61.1845	66.1543	60.9221	55.9564
50	58.5547	54.7344	58.8594	59.4922	57.5234		61.3585	61.1855	66.1373	60.9191	55.957
50.0833	58.5781	54.7578	58.8594	59.4922	57.5234		61.3533	61.1864	66.1204	60.9161	55.9576
50.1667	58.6016	54.8047	58.8594	59.4922	57.5234		61.3481	61.187	66.1034	60.913	55.9572
50.25	58.6016	54.8047	58.8828	59.4922	57.5469		61.3429	61.1868	66.0864	60.9099	55.9548
50.3333	58.6016	54.8047	58.9062	59.5391	57.5469		61.3377	61.186	66.0694	60.9068	55.9505
50.4167	58.6016	54.8047	58.9062	59.5625	57.5703		61.3325	61.1844	66.0523	60.9037	55.9441
50.5	58.6016	54.8281	58.8359	59.5625	57.5703		61.3272	61.182	66.0353	60.9005	55.9358
50.5833	58.6016	54.875	58.7188	59.5625	57.5703		61.3219	61.1789	66.0182	60.8974	55.9255
50.6667	58.6016	54.8984	58.6484	59.5859	57.5703		61.3166	61.1751	66.0011	60.8942	55.9132
50.75	58.6016	54.8984	58.625	59.5859	57.5938		61.3113	61.171	65.984	60.8911	55.8999
50.8333	58.625	54.8984	58.625	59.6094	57.6172		61.3059	61.1668	65.9669	60.8879	55.8866
50.9167	58.625	54.8984	58.625	59.6094	57.6406		61.3006	61.1626	65.9498	60.8847	55.8733
51	58.625	54.9219	58.625	59.6094	57.6406		61.2952	61.1584	65.9326	60.8814	55.8599
51.0833	58.625	54.9453	58.6484	59.6094	57.6406		61.2898	61.1542	65.9154	60.8782	55.8466
51.1667	58.625	54.9688	58.7188	59.6094	57.6406		61.2844	61.15	65.8982	60.875	55.8333
51.25	58.625	54.9688	58.8125	59.6094	57.6406		61.279	61.1457	65.881	60.8717	55.82
51.3333	58.6484	54.9688	58.8828	59.6328	57.6406		61.2735	61.1415	65.8638	60.8684	55.8066
51.4167	58.6719	54.9922	58.8828	59.6328	57.6406		61.268	61.1372	65.8465	60.8651	55.7933
51.5	58.6953	55.0156	58.8828	59.6328	57.6641		61.2626	61.133	65.8293	60.8618	55.7799
51.5833	58.6953	55.0391	58.9062	59.6562	57.6641		61.2571	61.1287	65.812	60.8585	55.7666
51.6667	58.6953	55.0391	58.9062	59.6797	57.6641		61.2516	61.1244	65.7947	60.8552	55.7532
51.75	58.6953	55.0625	58.9062	59.7031	57.6875		61.246	61.1201	65.7774	60.8518	55.7398
51.8333	58.6953	55.0859	58.8828	59.7031	57.6875		61.2405	61.1159	65.76	60.8485	55.7265
51.9167	58.6953	55.0859	58.8594	59.7031	57.6875		61.2349	61.1115	65.7427	60.8451	55.7131
52	58.6953	55.0859	58.8594	59.7031	57.7109		61.2293	61.1072	65.7253	60.8417	55.6997
52.0833	58.7188	55.0859	58.8594	59.7266	57.7344		61.2237	61.1029	65.7079	60.8383	55.6863
52.1667	58.7422	55.1094	58.8594	59.7266	57.7344		61.2181	61.0986	65.6906	60.8349	55.6729
52.25	58.7422	55.1328	58.8594	59.7266	57.7578		61.2125	61.0942	65.6732	60.8315	55.6595
52.3333	58.7422	55.1562	58.8828	59.75	57.7812		61.2069	61.0899	65.6557	60.8281	55.6461
52.4167	58.7422	55.1562	58.9062	59.7734	57.7812		61.2012	61.0855	65.6383	60.8247	55.6327
52.5	58.7422	55.1562	58.9062	59.7734	57.7812		61.1956	61.0812	65.6208	60.8212	55.6192
52.5833	58.7422	55.1797	58.9062	59.7734	57.7812		61.1899	61.0768	65.6034	60.8177	55.6058
52.6667	58.7422	55.2031	58.9062	59.7734	57.7812		61.1842	61.0724	65.5859	60.8143	55.5924
52.75	58.7422	55.2031	58.9062	59.7734	57.8047		61.1785	61.068	65.5684	60.8108	55.579
52.8333	58.7422	55.2031	58.9062	59.7734	57.8281		61.1727	61.0636	65.5509	60.8073	55.5655
52.9167	58.7656	55.2031	58.9062	59.7734	57.8281		61.167	61.0592	65.5334	60.8038	55.5521
53	58.7656	55.2031	58.9062	59.7734	57.8281		61.1612	61.0548	65.5158	60.8003	55.5386
53.0833	58.7656	55.2266	58.9062	59.7969	57.8281		61.1555	61.0504	65.4983	60.7967	55.5252
53.1667	58.7656	55.25	58.9297	59.7969	57.8281		61.1497	61.046	65.4807	60.7932	55.5117
53.25	58.7656	55.25	58.9297	59.7969	57.8281		61.1439	61.0415	65.4632	60.7897	55.4982
53.3333	58.7656	55.2734	58.9297	59.7969	57.8281		61.1381	61.0371	65.4456	60.7861	55.4848
53.4167	58.7656	55.2969	58.9062	59.7969	57.8281		61.1323	61.0327	65.428	60.7825	55.4713
53.5	58.7656	55.2969	58.9062	59.7969	57.8516		61.1264	61.0282	65.4104	60.7789	55.4578
53.5833	58.7656	55.3203	58.9062	59.8203	57.875		61.1206	61.0237	65.3927	60.7754	55.4443
53.6667	58.7656	55.3438	58.9062	59.8203	57.875		61.1147	61.0193	65.3751	60.7718	55.4308
53.75	58.7891	55.3438	58.9062	59.8203	57.875		61.1089	61.0148	65.3574	60.7681	55.4174
53.8333	58.7891	55.3438	58.9062	59.8203	57.875		61.103	61.0103	65.3398	60.7645	55.4039
53.9167	58.7891	55.3672	58.9062	59.8438	57.875		61.0971	61.0058	65.3221	60.7609	55.3904
54	58.7891	55.3672	58.8828	59.8438	57.875		61.0912	61.0013	65.3044	60.7573	55.3769
54.0833	58.7891	55.3672	58.8594	59.8438	57.875		61.0852	60.9968	65.2867	60.7536	55.3633
54.1667	58.7891	55.3906	58.8594	59.8438	57.875		61.0793	60.9923	65.269	60.7499	55.3498
54.25	58.7891	55.3906	58.8594	59.8438	57.8984		61.0734	60.9878	65.2513	60.7463	55.3363
54.3333	58.7891	55.3906	58.8594	59.8672	57.9453		61.0674	60.9833	65.2335	60.7426	55.3228
54.4167	58.8125	55.4141	58.8594	59.9141	57.9453		61.0614	60.9788	65.2158	60.7389	55.3093
54.5	58.8125	55.4141	58.8594	59.9141	57.9453		61.0555	60.9742	65.198	60.7352	55.2957
54.5833	58.8125	55.4141	58.8594	59.9141	57.9453		61.0495	60.9697	65.1803	60.7315	55.2822
54.6667	58.8125	55.4375	58.8594	59.9141	57.9688		61.0435	60.9651	65.1625	60.7278	55.2687
54.75	58.8125	55.4609	58.8594	59.9375	57.9922		61.0375	60.9606	65.1447	60.7241	55.2551
54.8333	58.8125	55.4609	58.8594	59.9375	57.9922		61.0314	60.956	65.1269	60.7204	55.2416
54.9167	58.8125	55.4609	58.8594	59.9375	57.9922		61.0254	60.9515	65.1091	60.7166	55.228
55	58.8125	55.4609	58.8828	59.9375	57.9922		61.0194	60.9469	65.0913	60.7129	55.2145
55.0833	58.8125	55.4844	58.8828	59.9375	57.9922		61.0133	60.9423	65.0735	60.7091	55.2009
55.1667	58.8359	55.5078	58.8828	59.9375	57.9922		61.0072	60.9378	65.0556	60.7054	55.1874
55.25	58.8359	55.5312	58.8828	59.9375	57.9922		61.0012	60.9332	65.0378	60.7016	55.1738
55.3333	58.8359	55.5312	58.8828	59.9375	58.0156		60.9951	60.9286	65.0199	60.6978	55.1603
55.4167	58.8594	55.5312	58.8828	59.9609	58.0156		60.989	60.924	65.002	60.694	55.1467
55.5	58.8594	55.5547	58.8828	59.9609	58.0391		60.9829	60.9194	64.9842	60.6903	55.1331
55.5833	58.8594	55.5781	58.8828	59.9609	58.0391		60.9768	60.9148	64.9663	60.6865	55.1195
55.6667	58.8594	55.5781	58.8828	59.9844	58.0625		60.9706	60.9102	64.9484	60.6826	55.106
55.75	58.8594	55.5781	58.8828	59.9609	58.0625		60.9645	60.9056	64.9305	60.6788	55.0924
55.8333	58.8594	55.5781	58.8828	59.9141	58.0625		60.9584	60.9009	64.9125	60.675	55.0788
55.9167	58.8594	55.6016	58.8594	59.9141	58.0625		60.9522	60.8963	64.8946	60.6712	55.0652
56	58.8594	55.6016	58.8594	59.9141	58.0625		60.946	60.8917	64.8767	60.6673	55.0516
56.0833	58.8594	55.6016	58.8359	59.9141	58.0625		60.9399	60.887	64.8587	60.6635	55.038
56.1667	58.8594	55.625	58.8359	59.9141	58.0859		60.9337	60.8824	64.8408	60.6597	55.0244
56.25	58.8594	55.6484	58.8359	59.9141	58.1094		60.9275	60.8778	64.8228	60.6558	55.0108
56.3333	58.8594	55.6484	58.8359	59.9375	58.1094		60.9213	60.8731	64.8049	60.6519	54.9972
56.4167	58.8828	55.6484	58.8359	60.0078	58.1094		60.9151	60.8685	64.7869	60.6481	54.9836
56.5	58.9062	55.6484	58.8359	60.0547	58.1094		60.9089	60.8638	64.7689	60.6442	54.97
56.5833	58.9297	55.6484	58.8594	60.0547	58.1094		60.9027	60.8591	64.7509	60.6403	54.9564
56.6667	58.9297	55.6719	58.8594	60.0547	58.1094		60.8964	60.8545	64.7329	60.6364	54.9428
56.75	58.9297	55.6953	58.8594	60.0547	58.1094		60.8902	60.8498	64.7149	60.6325	54.9292
56.8333	58.9297	55.6953	58.8594	60.0547	58.1094		60.8839	60.8451	64.6969	60.6286	54.9155
56.9167	58.9297	55.7188	58.8594	60.0547	58.1094		60.8777	60.8404	64.6788	60.6247	54.9019
57	58.9297	55.7188	58.8828	60.0547	58.1094		60.8714	60.8358	64.6608	60.6208	54.8883
57.0833	58.9297	55.7188	58.9062	60.0547	58.1094		60.8651	60.8311	64.6427	60.6169	54.8747
57.1667	58.9297	55.7422	58.8828	60.0547	58.1328		60.8588	60.8264	64.6247	60.6129	54.861
57.25	58.9531	55.7422	58.8594	60.0547	58.1562		60.8525	60.8217	64.6066	60.609	54.8474
57.3333	58.9531	55.7422	58.8594	60.0547	58.1562		60.8462	60.817	64.5886	60.605	54.8338
57.4167	58.9531	55.7422	58.8359	60.0547	58.1562		60.8399	60.8123	64.5705	60.6011	54.8201
57.5	58.9531	55.7422	58.8359	60.0547	58.1562		60.8336	60.8076	64.5524	60.5971	54.8065
57.5833	58.9531	55.7656	58.8359	60.0547	58.1562		60.8273	60.8028	64.5343	60.5932	54.7929
57.6667	58.9531	55.7891	58.8125	60.0547	58.1562		60.821	60.7981	64.5162	60.5892	54.7792
57.75	58.9531	55.7891	58.8125	60.0547	58.1562		60.8146	60.7934	64.4981	60.5853	54.7656
57.8333	58.9531	55.7891	58.8125	60.0547	58.1797		60.8083	60.7887	64.48	60.5813	54.7519
57.9167	58.9766	55.8125	58.8125	60.0547	58.2031		60.8019	60.784	64.4619	60.5773	54.7383
58	58.9766	55.8359	58.8125	60.0781	58.2031		60.7956	60.7792	64.4438	60.5733	54.7246
58.0833	58.9766	55.8359	58.8125	60.1016	58.2031		60.7892	60.7745	64.4256	60.5693	54.711
58.1667	58.9766	55.8359	58.8125	60.125	58.2031		60.7828	60.7697	64.4075	60.5653	54.6973
58.25	58.9766	55.8594	58.8359	60.1484	58.2031		60.7765	60.765	64.3893	60.5613	54.6836
58.3333	58.9766	55.8594	58.8359	60.1484	58.2031		60.7701	60.7603	64.3712	60.5573	54.67
58.4167	58.9766	55.8594	58.8359	60.1484	58.2266		60.7637	60.7555	64.353	60.5533	54.6563
58.5	58.9766	55.8594	58.8359	60.1484	58.25		60.7573	60.7508	64.3349	60.5493	54.6426
58.5833	58.9766	55.8594	58.8359	60.1484	58.25		60.7509	60.746	64.3167	60.5452	54.629
58.6667	58.9766	55.8594	58.8359	60.125	58.2734		60.7444	60.7412	64.2985	60.5412	54.6153
58.75	59	55.9062	58.7891	60.125	58.2734		60.738	60.7365	64.2803	60.5372	54.6016
58.8333	59	55.9297	58.7422	60.1016	58.2734		60.7316	60.7317	64.2621	60.5331	54.588
58.9167	59	55.9297	58.7422	60.0781	58.2734		60.7252	60.7269	64.2439	60.5291	54.5743
59	59	55.9297	58.7422	60.0781	58.2734		60.7187	60.7222	64.2257	60.5251	54.5606
59.0833	59	55.9531	58.7422	60.0781	58.2734		60.7123	60.7174	64.2075	60.521	54.5469
[truncated: 11 more rows]

## Sheet: Figure 7c
Figure 7c	Four graphs of whole blood trauma patient samples
[truncated: 25 more rows]

[truncated: 9 more sheets: Figure 8a, Figure 8b, Figure 8c, Figure 8d, Figure 9a, Figure 9b, Figure 9c, Figure 9d, Figure 10b]
